# Supplementary material for: Mesoscale simulation of biomembranes with FreeDTS
Source: Nat Commun. 2024 Jan 16;15:548. doi: 10.1038/s41467-024-44819-w (PMC10792169; doi:10.1038/s41467-024-44819-w)
Supplement: Supplementary file 6 — Source data [file 41467_2024_44819_MOESM6_ESM.zip]

Archive with 62 entries (52 files):
- Source Data/
- Source Data/Supplementary Figure 12/
- Source Data/Supplementary Figure 12/inc_time_ms.xvg
- Source Data/Supplementary Figure 12/vertex_time_ms.xvg
- Source Data/Supplementary Figure 12/.DS_Store
- Source Data/Supplementary Figure 12/box_time_ms.xvg
- Source Data/Supplementary Figure 12/plot_A_B.sh
- Source Data/Supplementary Figure 12/plot_C_D.sh
- Source Data/Supplementary Figure 12/link_time_ms.xvg
- Source Data/Supplementary Figure 12/inclusion.eps
- Source Data/.DS_Store
- Source Data/Figure 1/
- Source Data/Figure 1/.DS_Store
- Source Data/Figure 1/Figure_2B/
- Source Data/Figure 1/Figure_2B/undulation.sh
- Source Data/Figure 1/Figure_2B/wall2.txt
- Source Data/Figure 1/Figure_2B/.DS_Store
- Source Data/Figure 1/Figure_2B/undulation.eps
- Source Data/Figure 1/Figure_2B/wall1k10.txt
- Source Data/Figure 1/Figure_2B/c0.2k20kg20.txt
- Source Data/Figure 1/Figure_2A/
- Source Data/Figure 1/Figure_2A/undulation.sh
- Source Data/Figure 1/Figure_2A/.DS_Store
- Source Data/Figure 1/Figure_2A/tau2.txt
- Source Data/Figure 1/Figure_2A/tau3.txt
- Source Data/Figure 1/Figure_2A/tau1.txt
- Source Data/Figure 1/Figure_2A/tau0.txt
- Source Data/Figure 1/Figure_2A/undulation.eps
- Source Data/Figure 1/Figure_2A/tau4.txt
- Source Data/Supplementary Figure 11/
- Source Data/Supplementary Figure 11/vertex_time_ms.xvg
- Source Data/Supplementary Figure 11/.DS_Store
- Source Data/Supplementary Figure 11/box_time_ms.xvg
- Source Data/Supplementary Figure 11/Plot_A_B.sh
- Source Data/Supplementary Figure 11/link_time_ms.xvg
- Source Data/Supplementary Figure 11/inclusion.eps
- Source Data/Supplementary Figure 11/Plot_C.sh
- Source Data/Supplementary Figure 10/
- Source Data/Supplementary Figure 10/inc_time_ms.xvg
- Source Data/Supplementary Figure 10/vertex_time_ms.xvg
- Source Data/Supplementary Figure 10/.DS_Store
- Source Data/Supplementary Figure 10/Plot_A_B.sh
- Source Data/Supplementary Figure 10/link_time_ms.xvg
- Source Data/Supplementary Figure 10/Plot_C.sh
- Source Data/Supplementary Figure 1/
- Source Data/Supplementary Figure 1/tension.txt
- Source Data/Supplementary Figure 1/tension.sh
- Source Data/Supplementary Figure 1/tension.eps
- Source Data/Supplementary Figure 6/
- Source Data/Supplementary Figure 6/AP_bond.sh
- Source Data/Supplementary Figure 6/inc_flat.txt
- Source Data/Supplementary Figure 6/.DS_Store
- Source Data/Supplementary Figure 6/vesicle.txt
- Source Data/Supplementary Figure 6/tensionless.txt
- Source Data/Supplementary Figure 6/AP_bond.eps
- Source Data/Supplementary Figure 6/constAP.txt
- Source Data/Supplementary Figure 6/wall.txt
- Source Data/Supplementary Figure 9/
- Source Data/Supplementary Figure 9/vertex_time_ms.xvg
- Source Data/Supplementary Figure 9/.DS_Store
- Source Data/Supplementary Figure 9/link_time_ms.xvg
- Source Data/Supplementary Figure 9/plot.sh
