# Supplementary material for: Mesoscale simulation of biomembranes with FreeDTS
Source: Nat Commun. 2024 Jan 16;15:548. doi: 10.1038/s41467-024-44819-w (PMC10792169; doi:10.1038/s41467-024-44819-w)
Supplement: Supplementary file 6 — Source data [file 41467_2024_44819_MOESM6_ESM.zip › Source Data/Supplementary Figure 12/inc_time_ms.xvg]

@ 1 step
@ 2 time (ms/1000)
@ 3 accepted move (1) rejected move (0)
100	0.12	0
200	2.345	1
300	1.944	0
400	1.974	1
500	1.633	1
600	0.1	0
700	0.11	0
800	0.13	0
900	0.1	0
1000	0.13	0
1100	0.15	0
1200	0.11	0
1300	0.1	0
1400	1.703	1
1500	2.064	1
1600	2.023	1
1700	1.733	1
1800	1.984	0
1900	1.954	1
2000	2.244	1
2100	1.964	1
2200	2.004	0
2300	0.121	0
2400	2.164	1
2500	0.09	0
2600	1.994	1
2700	2.054	1
2800	0.131	0
2900	1.954	1
3000	2.234	1
3100	0.131	0
3200	2.255	1
3300	2.003	1
3400	0.11	0
3500	1.763	1
3600	1.693	1
3700	0.12	0
3800	0.13	0
3900	0.13	0
4000	0.12	0
4100	0.12	0
4200	0.14	0
4300	2.004	1
4400	0.161	0
4500	1.734	1
4600	2.023	1
4700	1.924	1
4800	0.13	0
4900	2.144	1
5000	0.171	0
5100	1.983	1
5200	1.944	1
5300	0.13	0
5400	0.11	0
5500	0.111	0
5600	0.14	0
5700	0.12	0
5800	0.12	0
5900	0.141	0
6000	0.11	0
6100	2.014	1
6200	2.054	1
6300	0.14	0
6400	0.121	0
6500	0.23	0
6600	1.723	1
6700	2.304	1
6800	0.14	0
6900	1.954	1
7000	2.004	1
7100	2.024	1
7200	0.12	0
7300	2.034	1
7400	0.15	0
7500	0.12	0
7600	0.16	0
7700	0.12	0
7800	1.933	1
7900	0.14	0
8000	1.963	1
8100	1.713	1
8200	0.1	0
8300	2.284	1
8400	0.15	0
8500	0.11	0
8600	0.13	0
8700	2.074	1
8800	1.994	0
8900	1.764	1
9000	2.104	1
9100	2.235	1
9200	0.141	0
9300	0.14	0
9400	0.11	0
9500	0.13	0
9600	1.994	1
9700	2.014	1
9800	0.13	0
9900	1.973	1
10000	0.12	0
10100	2.275	1
10200	0.121	0
10300	2.374	1
10400	2.264	1
10500	0.13	0
10600	0.151	0
10700	0.15	0
10800	2.374	0
10900	2.044	1
11000	0.13	0
11100	2.084	1
11200	0.13	0
11300	0.1	0
11400	2.034	1
11500	2.264	1
11600	2.034	1
11700	0.1	0
11800	1.994	1
11900	0.151	0
12000	0.13	0
12100	0.13	0
12200	0.131	0
12300	2.214	1
12400	0.12	0
12500	0.121	0
12600	0.15	0
12700	2.034	1
12800	0.1	0
12900	1.994	1
13000	2.044	1
13100	1.773	1
13200	0.14	0
13300	2.004	1
13400	0.121	0
13500	1.774	1
13600	0.12	0
13700	2.044	1
13800	2.084	1
13900	1.984	1
14000	0.14	0
14100	0.111	0
14200	0.141	0
14300	0.131	0
14400	0.131	0
14500	0.151	0
14600	0.1	0
14700	0.11	0
14800	0.13	0
14900	2.013	1
15000	1.973	1
15100	2.083	0
15200	1.984	1
15300	0.16	0
15400	1.883	1
15500	2.365	1
15600	1.694	1
15700	1.733	1
15800	1.943	1
15900	0.15	0
16000	1.764	1
16100	1.973	1
16200	1.944	1
16300	5.189	1
16400	0.13	0
16500	2.004	1
16600	0.15	0
16700	1.783	0
16800	0.141	0
16900	0.13	0
17000	0.121	0
17100	0.1	0
17200	1.893	1
17300	0.11	0
17400	2.355	0
17500	0.121	0
17600	0.15	0
17700	2.024	1
17800	1.804	1
17900	0.111	0
18000	0.121	0
18100	1.974	1
18200	0.14	0
18300	0.141	0
18400	2.084	1
18500	2.084	0
18600	0.121	0
18700	2.304	1
18800	0.11	0
18900	1.974	1
19000	1.974	1
19100	1.984	1
19200	0.13	0
19300	1.954	1
19400	0.121	0
19500	0.14	0
19600	1.783	1
19700	0.15	0
19800	2.064	1
19900	2.073	0
20000	1.734	1
20100	2.064	1
20200	2.044	1
20300	0.12	0
20400	2.234	1
20500	0.13	0
20600	2.014	0
20700	2.425	0
20800	0.151	0
20900	2.124	1
21000	1.964	1
21100	0.13	0
21200	0.141	0
21300	2.063	1
21400	0.121	0
21500	0.11	0
21600	0.12	0
21700	0.12	0
21800	2.124	1
21900	0.12	0
22000	2.004	1
22100	2.024	1
22200	2.074	1
22300	0.131	0
22400	0.11	0
22500	0.13	0
22600	2.044	1
22700	0.141	0
22800	2.295	1
22900	0.13	0
23000	0.16	0
23100	1.943	1
23200	2.024	1
23300	0.15	0
23400	0.12	0
23500	0.17	0
23600	0.15	0
23700	0.13	0
23800	2.315	1
23900	0.13	0
24000	0.14	0
24100	2.094	1
24200	0.141	0
24300	0.121	0
24400	0.13	0
24500	0.12	0
24600	0.13	0
24700	0.12	0
24800	2.365	1
24900	0.17	0
25000	0.12	0
25100	2.374	1
25200	0.11	0
25300	1.984	1
25400	1.463	1
25500	2.003	1
25600	0.13	0
25700	0.11	0
25800	0.1	0
25900	2.104	0
26000	0.131	0
26100	0.141	0
26200	0.14	0
26300	1.993	1
26400	1.803	1
26500	2.084	1
26600	0.12	0
26700	0.13	0
26800	0.14	0
26900	0.13	0
27000	0.12	0
27100	0.11	0
27200	2.094	1
27300	1.703	1
27400	1.784	1
27500	0.16	0
27600	1.993	1
27700	1.723	1
27800	1.653	1
27900	2.174	0
28000	0.101	0
28100	2.104	1
28200	0.14	0
28300	0.11	0
28400	1.984	1
28500	2.225	1
28600	1.734	1
28700	0.13	0
28800	2.034	1
28900	0.15	0
29000	1.943	1
29100	1.933	1
29200	2.364	1
29300	0.121	0
29400	0.13	0
29500	0.12	0
29600	2.044	1
29700	1.994	1
29800	2.013	0
29900	1.723	1
30000	0.15	0
30100	0.14	0
30200	1.923	1
30300	0.09	0
30400	1.974	1
30500	0.12	0
30600	1.743	1
30700	0.12	0
30800	1.974	1
30900	2.043	1
31000	0.14	0
31100	2.315	1
31200	0.13	0
31300	0.15	0
31400	0.12	0
31500	0.12	0
31600	2.304	1
31700	1.703	1
31800	2.335	1
31900	0.15	0
32000	0.13	0
32100	0.121	0
32200	2.054	0
32300	2.244	1
32400	0.13	0
32500	2.345	1
32600	1.794	0
32700	2.044	1
32800	1.994	1
32900	1.994	1
33000	0.121	0
33100	1.834	1
33200	2.004	1
33300	0.141	0
33400	0.141	0
33500	2.104	1
33600	1.994	1
33700	0.13	0
33800	0.11	0
33900	0.111	0
34000	1.964	1
34100	0.13	0
34200	2.214	1
34300	0.13	0
34400	2.044	1
34500	0.11	0
34600	2.074	1
34700	0.121	0
34800	2.344	1
34900	1.674	1
35000	0.13	0
35100	1.994	0
35200	2.275	1
35300	2.073	1
35400	0.13	0
35500	0.131	0
35600	0.12	0
35700	1.953	1
35800	1.964	1
35900	0.14	0
36000	0.151	0
36100	0.11	0
36200	0.13	0
36300	0.12	0
36400	0.14	0
36500	2.094	0
36600	0.13	0
36700	1.753	1
36800	0.12	0
36900	0.1	0
37000	0.141	0
37100	0.12	0
37200	0.131	0
37300	2.024	1
37400	2.004	1
37500	2.004	1
37600	0.131	0
37700	0.131	0
37800	1.924	1
37900	0.14	0
38000	1.983	1
38100	1.853	1
38200	2.024	1
38300	0.09	0
38400	1.984	1
38500	1.934	1
38600	0.11	0
38700	0.131	0
38800	0.14	0
38900	0.131	0
39000	2.064	1
39100	0.12	0
39200	0.16	0
39300	1.994	1
39400	0.12	0
39500	0.141	0
39600	2.044	1
39700	0.16	0
39800	0.15	0
39900	0.15	0
40000	0.121	0
40100	0.12	0
40200	2.034	1
40300	2.295	1
40400	2.444	1
40500	1.993	0
40600	2.034	1
40700	2.054	1
40800	2.304	1
40900	2.044	1
41000	1.733	0
41100	1.934	1
41200	1.723	1
41300	0.131	0
41400	2.024	1
41500	0.141	0
41600	0.111	0
41700	1.793	1
41800	2.034	1
41900	0.13	0
42000	0.15	0
42100	2.315	1
42200	0.14	0
42300	2.395	0
42400	0.12	0
42500	0.14	0
42600	2.004	1
42700	1.754	1
42800	0.12	0
42900	0.16	0
43000	1.924	1
43100	1.803	1
43200	0.13	0
43300	2.023	1
43400	0.16	0
43500	0.16	0
43600	0.131	0
43700	0.161	0
43800	0.151	0
43900	0.141	0
44000	0.13	0
44100	0.14	0
44200	2.294	0
44300	1.663	1
44400	1.994	1
44500	0.13	0
44600	2.024	1
44700	0.15	0
44800	1.964	1
44900	0.15	0
45000	1.763	1
45100	2.004	1
45200	1.974	1
45300	2.284	0
45400	0.141	0
45500	1.754	1
45600	2.074	1
45700	2.345	1
45800	0.12	0
45900	0.1	0
46000	0.12	0
46100	1.703	1
46200	2.294	1
46300	1.943	1
46400	0.14	0
46500	0.12	0
46600	2.003	1
46700	2.004	1
46800	1.954	1
46900	1.934	1
47000	0.14	0
47100	1.733	1
47200	0.14	0
47300	0.12	0
47400	0.15	0
47500	0.16	0
47600	1.953	1
47700	1.964	1
47800	0.12	0
47900	0.121	0
48000	2.074	1
48100	0.13	0
48200	0.121	0
48300	2.074	1
48400	0.12	0
48500	0.14	0
48600	0.12	0
48700	0.12	0
48800	2.124	1
48900	0.12	0
49000	0.11	0
49100	0.14	0
49200	0.14	0
49300	0.131	0
49400	0.131	0
49500	1.903	1
49600	1.974	1
49700	0.15	0
49800	2.094	0
49900	0.12	0
50000	2.034	1
50100	0.161	0
50200	2.094	1
50300	0.15	0
50400	0.16	0
50500	2.084	1
50600	0.11	0
50700	0.11	0
50800	0.16	0
50900	2.214	1
51000	0.13	0
51100	0.19	0
51200	0.13	0
51300	0.11	0
51400	1.984	1
51500	0.14	0
51600	1.964	1
51700	0.11	0
51800	0.13	0
51900	1.773	0
52000	0.19	0
52100	0.16	0
52200	0.15	0
52300	0.121	0
52400	0.15	0
52500	0.151	0
52600	2.054	1
52700	0.13	0
52800	2.024	1
52900	0.11	0
53000	1.804	1
53100	2.064	1
53200	0.131	0
53300	2.294	1
53400	0.161	0
53500	1.783	1
53600	0.16	0
53700	0.12	0
53800	2.053	1
53900	0.121	0
54000	1.744	1
54100	2.033	1
54200	0.13	0
54300	0.14	0
54400	2.424	1
54500	1.914	1
54600	1.784	1
54700	2.324	1
54800	2.254	1
54900	2.294	1
55000	1.704	1
55100	2.053	1
55200	2.134	1
55300	0.15	0
55400	0.13	0
55500	2.254	1
55600	2.074	1
55700	2.004	1
55800	2.054	1
55900	2.945	1
56000	0.141	0
56100	0.12	0
56200	0.13	0
56300	0.251	0
56400	0.121	0
56500	0.1	0
56600	2.264	1
56700	0.13	0
56800	0.14	0
56900	2.034	1
57000	0.13	0
57100	2.084	1
57200	2.315	1
57300	2.044	1
57400	2.004	1
57500	0.171	0
57600	0.12	0
57700	0.141	0
57800	0.121	0
57900	2.255	1
58000	0.14	0
58100	0.14	0
58200	0.14	0
58300	1.763	1
58400	0.13	0
58500	0.13	0
58600	1.983	1
58700	2.004	1
58800	2.254	1
58900	0.11	0
59000	0.15	0
59100	0.15	0
59200	1.994	1
59300	0.2	0
59400	1.974	1
59500	0.11	0
59600	0.14	0
59700	0.13	0
59800	0.12	0
59900	2.024	1
60000	0.121	0
60100	2.004	1
60200	0.141	0
60300	2.044	1
60400	1.964	1
60500	1.974	1
60600	0.131	0
60700	2.265	1
60800	2.124	1
60900	0.14	0
61000	2.014	1
61100	0.13	0
61200	0.14	0
61300	2.014	1
61400	2.054	1
61500	1.953	1
61600	0.12	0
61700	2.264	1
61800	2.013	0
61900	2.254	1
62000	0.13	0
62100	2.305	1
62200	1.713	1
62300	0.11	0
62400	0.13	0
62500	2.014	1
62600	0.11	0
62700	0.151	0
62800	0.161	0
62900	0.141	0
63000	2.094	1
63100	1.724	1
63200	0.12	0
63300	2.024	1
63400	2.024	1
63500	2.074	1
63600	1.673	1
63700	2.004	1
63800	1.753	1
63900	2.114	1
64000	2.104	1
64100	0.14	0
64200	2.034	1
64300	0.13	0
64400	2.004	1
64500	0.16	0
64600	1.994	1
64700	2.014	1
64800	0.12	0
64900	0.161	0
65000	2.084	1
65100	0.11	0
65200	2.324	1
65300	1.784	1
65400	0.12	0
65500	2.124	1
65600	2.034	1
65700	0.131	0
65800	2.004	1
65900	0.141	0
66000	2.084	0
66100	0.121	0
66200	2.024	1
66300	0.131	0
66400	0.15	0
66500	2.044	1
66600	1.833	1
66700	1.773	1
66800	1.743	1
66900	0.11	0
67000	0.14	0
67100	1.974	1
67200	0.141	0
67300	2.324	1
67400	2.043	0
67500	2.124	0
67600	1.743	1
67700	0.13	0
67800	2.054	1
67900	1.984	1
68000	0.12	0
68100	2.124	1
68200	2.235	1
68300	0.101	0
68400	0.151	0
68500	2.024	1
68600	0.12	0
68700	0.14	0
68800	2.114	1
68900	0.16	0
69000	0.111	0
69100	2.084	1
69200	0.13	0
69300	1.744	1
69400	0.11	0
69500	0.12	0
69600	0.11	0
69700	1.994	0
69800	2.004	1
69900	0.14	0
70000	0.13	0
70100	0.1	0
70200	2.354	1
70300	2.134	1
70400	2.014	1
70500	2.054	1
70600	0.17	0
70700	0.14	0
70800	0.16	0
70900	0.11	0
71000	0.14	0
71100	2.004	1
71200	0.13	0
71300	2.034	1
71400	2.424	1
71500	2.024	1
71600	0.141	0
71700	0.14	0
71800	1.744	1
71900	2.004	1
72000	2.004	1
72100	1.763	0
72200	0.14	0
72300	0.12	0
72400	0.11	0
72500	2.053	1
72600	2.114	1
72700	2.314	1
72800	0.11	0
72900	1.994	1
73000	2.355	1
73100	1.953	1
73200	1.993	1
73300	0.13	0
73400	2.073	1
73500	2.014	1
73600	2.004	1
73700	0.12	0
73800	0.14	0
73900	0.16	0
74000	1.743	1
74100	2.154	1
74200	2.334	1
74300	1.994	1
74400	0.141	0
74500	0.14	0
74600	0.13	0
74700	1.773	1
74800	0.111	0
74900	2.375	1
75000	2.044	1
75100	2.335	1
75200	2.024	1
75300	0.12	0
75400	2.304	1
75500	2.034	1
75600	0.11	0
75700	0.13	0
75800	2.265	1
75900	2.044	1
76000	1.954	1
76100	0.1	0
76200	0.121	0
76300	0.151	0
76400	0.11	0
76500	2.245	1
76600	1.703	1
76700	0.12	0
76800	2.074	0
76900	0.121	0
77000	0.09	0
77100	0.16	0
77200	0.11	0
77300	0.12	0
77400	1.994	1
77500	0.11	0
77600	0.131	0
77700	2.404	0
77800	0.09	0
77900	0.17	0
78000	2.334	1
78100	1.763	1
78200	0.15	0
78300	1.973	1
78400	0.14	0
78500	0.12	0
78600	0.121	0
78700	2.004	1
78800	0.12	0
78900	2.064	1
79000	0.15	0
79100	2.014	1
79200	0.12	0
79300	0.1	0
79400	2.294	1
79500	0.131	0
79600	2.094	0
79700	2.024	0
79800	1.994	1
79900	0.13	0
80000	0.1	0
80100	2.064	1
80200	0.121	0
80300	1.954	1
80400	0.15	0
80500	2.374	1
80600	0.1	0
80700	0.11	0
80800	2.104	1
80900	2.044	0
81000	2.114	1
81100	2.004	1
81200	2.084	1
81300	0.15	0
81400	0.13	0
81500	2.144	1
81600	1.723	1
81700	0.131	0
81800	0.14	0
81900	2.064	0
82000	1.774	1
82100	0.11	0
82200	0.12	0
82300	2.034	1
82400	0.14	0
82500	0.14	0
82600	0.12	0
82700	1.763	1
82800	2.054	1
82900	0.13	0
83000	2.104	0
83100	2.364	1
83200	0.15	0
83300	0.1	0
83400	0.11	0
83500	0.12	0
83600	2.064	1
83700	1.994	1
83800	2.264	1
83900	0.141	0
84000	1.983	1
84100	0.111	0
84200	0.121	0
84300	0.161	0
84400	2.365	0
84500	0.14	0
84600	1.964	1
84700	1.733	1
84800	2.144	1
84900	2.374	1
85000	0.12	0
85100	0.13	0
85200	0.12	0
85300	0.121	0
85400	0.12	0
85500	1.743	1
85600	1.993	1
85700	0.14	0
85800	2.355	1
85900	2.264	1
86000	0.15	0
86100	2.415	0
86200	1.964	1
86300	1.744	1
86400	0.13	0
86500	1.713	1
86600	1.763	0
86700	2.013	1
86800	2.024	1
86900	1.743	1
87000	1.743	1
87100	0.1	0
87200	0.16	0
87300	2.314	1
87400	0.1	0
87500	2.074	1
87600	0.12	0
87700	0.131	0
87800	1.703	1
87900	0.14	0
88000	1.994	1
88100	0.15	0
88200	0.131	0
88300	0.16	0
88400	0.131	0
88500	2.084	1
88600	2.004	1
88700	0.11	0
88800	2.013	1
88900	1.743	1
89000	1.924	1
89100	0.14	0
89200	0.12	0
89300	2.354	1
89400	2.024	1
89500	2.014	1
89600	0.11	0
89700	1.984	1
89800	0.15	0
89900	0.14	0
90000	1.733	1
90100	0.151	0
90200	2.024	1
90300	0.15	0
90400	2.033	1
90500	0.11	0
90600	1.933	1
90700	2.244	1
90800	2.275	1
90900	0.14	0
91000	0.15	0
91100	0.11	0
91200	1.713	1
91300	2.044	1
91400	1.983	1
91500	2.295	1
91600	2.335	1
91700	2.063	1
91800	0.12	0
91900	2.034	1
92000	2.354	1
92100	0.13	0
92200	0.13	0
92300	2.174	1
92400	0.121	0
92500	2.114	1
92600	2.044	1
92700	0.14	0
92800	2.054	1
92900	2.004	1
93000	2.024	1
93100	1.984	1
93200	2.084	1
93300	0.14	0
93400	2.154	0
93500	2.074	0
93600	2.254	1
93700	2.004	1
93800	0.14	0
93900	0.12	0
94000	2.023	1
94100	0.14	0
94200	0.12	0
94300	1.933	0
94400	0.14	0
94500	0.12	0
94600	0.1	0
94700	0.181	0
94800	0.15	0
94900	1.964	1
95000	0.13	0
95100	0.12	0
95200	0.11	0
95300	2.064	0
95400	0.13	0
95500	2.375	1
95600	1.974	1
95700	1.964	1
95800	0.1	0
95900	2.354	1
96000	2.104	0
96100	2.114	0
96200	2.094	1
96300	2.074	1
96400	2.374	1
96500	1.983	1
96600	1.754	1
96700	2.314	1
96800	0.12	0
96900	0.13	0
97000	0.12	0
97100	1.703	1
97200	0.15	0
97300	2.024	1
97400	0.15	0
97500	0.14	0
97600	2.064	1
97700	0.13	0
97800	2.054	0
97900	0.15	0
98000	2.014	1
98100	1.984	1
98200	1.763	0
98300	0.13	0
98400	1.773	0
98500	0.12	0
98600	0.15	0
98700	1.733	1
98800	1.763	1
98900	0.14	0
99000	0.14	0
99100	1.763	1
99200	1.963	1
99300	0.15	0
99400	1.974	1
99500	2.043	1
99600	0.15	0
99700	2.274	1
99800	2.014	1
99900	0.12	0
100000	0.11	0
100100	0.15	0
100200	0.15	0
100300	0.15	0
100400	2.154	0
100500	2.004	1
100600	0.13	0
100700	0.11	0
100800	1.974	1
100900	0.13	0
101000	2.184	1
101100	2.094	1
101200	0.1	0
101300	0.1	0
101400	0.13	0
101500	2.334	1
101600	0.13	0
101700	0.14	0
101800	1.764	1
101900	0.12	0
102000	0.141	0
102100	2.104	1
102200	2.364	1
102300	0.15	0
102400	0.15	0
102500	1.743	1
102600	0.131	0
102700	2.014	1
102800	0.14	0
102900	0.1	0
103000	1.844	0
103100	0.11	0
103200	0.14	0
103300	2.064	1
103400	0.13	0
103500	0.131	0
103600	0.15	0
103700	2.053	0
103800	2.024	1
103900	0.151	0
104000	0.12	0
104100	2.084	1
104200	1.984	1
104300	1.723	1
104400	0.161	0
104500	1.733	1
104600	0.12	0
104700	1.694	1
104800	2.004	1
104900	2.114	1
105000	2.325	1
105100	0.15	0
105200	1.883	0
105300	1.724	1
105400	1.914	1
105500	0.14	0
105600	0.131	0
105700	0.12	0
105800	0.12	0
105900	0.141	0
106000	0.13	0
106100	2.274	1
106200	2.034	1
106300	0.12	0
106400	0.131	0
106500	0.15	0
106600	0.13	0
106700	2.013	1
106800	2.034	0
106900	2.034	1
107000	0.14	0
107100	1.944	1
107200	1.703	1
107300	0.13	0
107400	1.994	1
107500	1.974	1
107600	2.034	1
107700	2.054	1
107800	1.994	1
107900	2.084	1
108000	0.12	0
108100	0.14	0
108200	0.141	0
108300	0.141	0
108400	1.733	1
108500	0.131	0
108600	0.12	0
108700	0.13	0
108800	2.054	1
108900	0.12	0
109000	0.16	0
109100	0.1	0
109200	0.14	0
109300	0.16	0
109400	2.014	1
109500	0.09	0
109600	0.15	0
109700	2.264	1
109800	2.003	1
109900	0.131	0
110000	2.044	1
110100	0.131	0
110200	0.14	0
110300	2.104	1
110400	2.043	0
110500	2.034	1
110600	2.084	0
110700	2.004	1
110800	0.13	0
110900	1.993	1
111000	1.873	1
111100	0.1	0
111200	0.14	0
111300	0.151	0
111400	0.15	0
111500	2.104	0
111600	0.13	0
111700	1.984	1
111800	0.11	0
111900	2.003	1
112000	1.994	0
112100	2.104	1
112200	0.171	0
112300	2.014	1
112400	2.104	1
112500	0.151	0
112600	1.794	1
112700	0.13	0
112800	0.13	0
112900	2.364	1
113000	0.131	0
113100	2.094	1
113200	0.14	0
113300	0.13	0
113400	0.14	0
113500	2.054	1
113600	1.834	0
113700	1.814	0
113800	0.121	0
113900	2.004	1
114000	0.161	0
114100	1.984	1
114200	2.024	1
114300	0.141	0
114400	1.963	1
114500	2.013	1
114600	0.141	0
114700	0.131	0
114800	0.131	0
114900	2.024	1
115000	2.034	1
115100	0.15	0
115200	0.1	0
115300	0.15	0
115400	2.134	0
115500	1.974	1
115600	2.124	1
115700	1.754	1
115800	0.12	0
115900	0.12	0
116000	0.1	0
116100	2.024	1
116200	0.13	0
116300	2.334	1
116400	2.264	1
116500	0.11	0
116600	2.023	1
116700	1.973	1
116800	2.024	1
116900	2.034	1
117000	0.141	0
117100	0.091	0
117200	0.12	0
117300	2.034	1
117400	0.14	0
117500	2.305	1
117600	2.043	1
117700	0.141	0
117800	0.13	0
117900	0.13	0
118000	0.13	0
118100	1.713	1
118200	2.324	1
118300	0.11	0
118400	2.014	1
118500	2.074	0
118600	0.131	0
118700	1.964	1
118800	2.074	1
118900	1.493	1
119000	2.044	1
119100	0.141	0
119200	2.164	1
119300	0.121	0
119400	0.1	0
119500	0.151	0
119600	2.054	0
119700	0.14	0
119800	0.13	0
119900	0.16	0
120000	0.12	0
120100	0.17	0
120200	2.244	1
120300	0.12	0
120400	1.773	1
120500	0.13	0
120600	0.11	0
120700	0.13	0
120800	1.843	1
120900	2.014	1
121000	2.024	1
121100	1.964	1
121200	0.151	0
121300	0.151	0
121400	1.723	1
121500	2.034	1
121600	0.14	0
121700	0.121	0
121800	0.15	0
121900	2.034	1
122000	0.141	0
122100	2.264	1
122200	2.014	1
122300	1.983	1
122400	0.18	0
122500	2.074	1
122600	2.344	1
122700	2.054	0
122800	0.17	0
122900	1.693	1
123000	1.984	1
123100	2.013	1
123200	0.11	0
123300	2.064	0
123400	0.12	0
123500	1.984	1
123600	0.13	0
123700	0.13	0
123800	0.12	0
123900	0.11	0
124000	2.214	1
124100	2.114	0
124200	1.964	1
124300	1.793	1
124400	0.151	0
124500	2.064	1
124600	0.16	0
124700	0.161	0
124800	2.024	1
124900	1.994	1
125000	2.124	1
125100	2.013	1
125200	0.13	0
125300	0.131	0
125400	0.12	0
125500	0.11	0
125600	0.14	0
125700	0.121	0
125800	1.793	1
125900	0.11	0
126000	0.141	0
126100	0.12	0
126200	0.12	0
126300	0.15	0
126400	0.13	0
126500	0.131	0
126600	2.084	1
126700	0.12	0
126800	0.141	0
126900	0.131	0
127000	0.12	0
127100	2.044	1
127200	0.13	0
127300	1.773	1
127400	1.673	1
127500	0.13	0
127600	0.121	0
127700	1.764	1
127800	0.15	0
127900	1.703	1
128000	2.294	1
128100	1.994	1
128200	0.13	0
128300	0.121	0
128400	2.074	1
128500	0.161	0
128600	0.11	0
128700	2.054	1
128800	0.121	0
128900	1.974	1
129000	2.514	1
129100	1.753	1
129200	1.994	1
129300	2.064	1
129400	0.12	0
129500	2.104	1
129600	0.11	0
129700	2.325	1
129800	0.121	0
129900	0.12	0
130000	0.15	0
130100	0.161	0
130200	2.034	1
130300	1.994	1
130400	0.12	0
130500	1.773	1
130600	2.234	1
130700	0.12	0
130800	0.151	0
130900	0.15	0
131000	2.044	1
131100	0.11	0
131200	0.12	0
131300	0.15	0
131400	2.064	0
131500	1.693	1
131600	2.003	1
131700	0.14	0
131800	0.15	0
131900	1.974	1
132000	0.14	0
132100	2.064	1
132200	1.723	1
132300	0.14	0
132400	2.384	1
132500	0.13	0
132600	1.783	1
132700	0.12	0
132800	2.033	0
132900	0.131	0
133000	2.164	0
133100	2.074	1
133200	1.943	1
133300	0.141	0
133400	0.141	0
133500	0.13	0
133600	0.11	0
133700	2.064	0
133800	0.17	0
133900	0.13	0
134000	0.12	0
134100	1.974	1
134200	0.131	0
134300	2.054	1
134400	0.121	0
134500	1.983	1
134600	0.14	0
134700	0.16	0
134800	0.12	0
134900	1.984	1
135000	0.141	0
135100	0.15	0
135200	0.14	0
135300	0.131	0
135400	0.13	0
135500	2.064	1
135600	0.15	0
135700	0.12	0
135800	1.994	1
135900	0.15	0
136000	0.14	0
136100	1.763	1
136200	0.15	0
136300	0.12	0
136400	0.131	0
136500	2.324	1
136600	2.064	1
136700	0.12	0
136800	0.13	0
136900	1.984	1
137000	2.275	1
137100	1.944	1
137200	0.121	0
137300	2.324	1
137400	0.11	0
137500	2.014	1
137600	0.12	0
137700	2.054	1
137800	0.14	0
137900	0.15	0
138000	2.024	1
138100	1.553	1
138200	2.314	1
138300	1.984	1
138400	0.111	0
138500	1.984	1
138600	0.13	0
138700	2.204	1
138800	0.16	0
138900	0.131	0
139000	2.024	1
139100	2.074	1
139200	1.663	1
139300	0.12	0
139400	2.054	1
139500	2.034	1
139600	1.993	1
139700	0.121	0
139800	2.344	1
139900	0.14	0
140000	1.763	1
140100	2.064	0
140200	0.12	0
140300	1.974	1
140400	0.16	0
140500	2.034	1
140600	0.131	0
140700	1.934	1
140800	0.13	0
140900	0.121	0
141000	2.154	0
141100	2.244	1
141200	0.1	0
141300	0.15	0
141400	0.11	0
141500	0.111	0
141600	1.733	1
141700	0.13	0
141800	1.764	0
141900	0.13	0
142000	0.14	0
142100	2.314	1
142200	1.964	1
142300	0.141	0
142400	2.064	1
142500	0.12	0
142600	2.064	1
142700	1.803	1
142800	2.064	1
142900	0.13	0
143000	1.964	1
143100	2.294	1
143200	0.13	0
143300	0.12	0
143400	2.014	1
143500	0.11	0
143600	0.14	0
143700	0.141	0
143800	0.161	0
143900	1.964	1
144000	2.054	1
144100	2.003	1
144200	0.131	0
144300	2.074	1
144400	0.14	0
144500	0.11	0
144600	0.16	0
144700	0.141	0
144800	0.14	0
144900	2.014	1
145000	2.043	1
145100	0.13	0
145200	1.824	1
145300	0.15	0
145400	2.094	0
145500	2.044	1
145600	0.141	0
145700	2.014	0
145800	2.094	0
145900	2.335	1
146000	0.14	0
146100	0.15	0
146200	1.974	1
146300	1.723	1
146400	2.305	1
146500	2.023	1
146600	2.144	0
146700	0.151	0
146800	2.434	1
146900	0.12	0
147000	0.101	0
147100	2.395	1
147200	2.003	1
147300	2.053	1
147400	2.004	1
147500	0.151	0
147600	0.12	0
147700	2.004	1
147800	2.345	0
147900	0.161	0
148000	2.074	1
148100	0.151	0
148200	1.783	1
148300	1.993	1
148400	0.14	0
148500	0.14	0
148600	0.13	0
148700	0.12	0
148800	0.14	0
148900	0.14	0
149000	0.151	0
149100	1.974	1
149200	2.254	1
149300	1.974	1
149400	2.053	0
149500	0.14	0
149600	0.15	0
149700	2.365	1
149800	2.054	1
149900	0.15	0
150000	2.043	1
150100	0.13	0
150200	0.131	0
150300	1.704	1
150400	0.12	0
150500	2.074	0
150600	0.13	0
150700	2.013	1
150800	2.023	1
150900	0.12	0
151000	1.964	1
151100	0.1	0
151200	0.12	0
151300	1.954	1
151400	0.14	0
151500	0.12	0
151600	0.14	0
151700	0.12	0
151800	0.11	0
151900	2.014	1
152000	1.693	1
152100	2.034	0
152200	0.14	0
152300	1.964	1
152400	1.974	1
152500	0.14	0
152600	0.14	0
152700	0.1	0
152800	1.793	1
152900	2.294	1
153000	0.141	0
153100	2.034	1
153200	0.15	0
153300	0.11	0
153400	2.004	1
153500	0.14	0
153600	0.13	0
153700	0.13	0
153800	0.13	0
153900	1.723	1
154000	0.11	0
154100	2.053	1
154200	2.114	1
154300	1.763	1
154400	2.175	0
154500	1.723	1
154600	0.16	0
154700	0.12	0
154800	0.14	0
154900	2.124	0
155000	2.033	0
155100	0.13	0
155200	0.16	0
155300	0.13	0
155400	0.211	0
155500	0.11	0
155600	1.754	1
155700	2.064	0
155800	0.12	0
155900	0.12	0
156000	0.13	0
156100	1.813	1
156200	2.094	0
156300	2.465	1
156400	2.144	1
156500	0.151	0
156600	0.161	0
156700	1.713	1
156800	0.12	0
156900	0.14	0
157000	1.964	1
157100	2.214	1
157200	0.13	0
157300	0.18	0
157400	2.033	1
157500	2.013	1
157600	0.13	0
157700	2.034	1
157800	1.763	1
157900	2.053	1
158000	2.114	1
158100	2.245	1
158200	0.11	0
158300	2.295	1
158400	2.004	1
158500	2.134	0
158600	2.084	1
158700	0.11	0
158800	0.13	0
158900	0.12	0
159000	1.973	1
159100	0.16	0
159200	1.974	1
159300	1.713	1
159400	2.364	1
159500	0.14	0
159600	0.13	0
159700	0.13	0
159800	0.14	0
159900	0.12	0
160000	0.15	0
160100	2.014	1
160200	2.054	1
160300	1.984	1
160400	0.16	0
160500	2.053	1
160600	0.1	0
160700	0.121	0
160800	0.13	0
160900	2.064	1
161000	0.12	0
161100	0.141	0
161200	0.17	0
161300	0.15	0
161400	1.683	1
161500	0.15	0
161600	2.274	1
161700	0.11	0
161800	2.023	1
161900	0.11	0
162000	0.131	0
162100	1.813	1
162200	0.131	0
162300	0.141	0
162400	0.13	0
162500	2.073	1
162600	1.913	1
162700	0.11	0
162800	1.753	1
162900	0.18	0
163000	0.161	0
163100	0.13	0
163200	1.774	1
163300	0.12	0
163400	1.993	1
163500	0.12	0
163600	0.121	0
163700	0.12	0
163800	1.713	1
163900	0.11	0
164000	0.13	0
164100	2.034	1
164200	1.984	1
164300	0.1	0
164400	0.14	0
164500	1.993	1
164600	1.723	1
164700	0.161	0
164800	2.014	1
164900	0.16	0
165000	0.11	0
165100	1.994	1
165200	0.11	0
165300	0.14	0
165400	2.615	1
165500	1.934	1
165600	0.14	0
165700	0.15	0
165800	1.713	1
165900	1.983	1
166000	0.151	0
166100	0.13	0
166200	0.131	0
166300	0.12	0
166400	0.13	0
166500	0.141	0
166600	0.15	0
166700	0.11	0
166800	1.973	1
166900	0.15	0
167000	0.15	0
167100	0.12	0
167200	2.034	1
167300	2.004	1
167400	1.744	1
167500	0.12	0
167600	0.1	0
167700	2.024	1
167800	0.151	0
167900	0.15	0
168000	0.15	0
168100	0.131	0
168200	1.943	1
168300	0.14	0
168400	1.994	1
168500	0.121	0
168600	0.111	0
168700	1.953	1
168800	0.11	0
168900	2.014	1
169000	0.12	0
169100	2.004	1
169200	0.141	0
169300	1.994	1
169400	1.984	1
169500	0.111	0
169600	0.13	0
169700	1.724	1
169800	0.13	0
169900	2.324	1
170000	2.034	1
170100	0.14	0
170200	2.064	1
170300	1.973	1
170400	0.131	0
170500	2.084	0
170600	1.964	1
170700	2.605	1
170800	0.14	0
170900	0.16	0
171000	0.16	0
171100	2.014	1
171200	0.13	0
171300	2.074	1
171400	2.004	1
171500	2.084	1
171600	1.974	1
171700	2.054	0
171800	0.131	0
171900	2.084	1
172000	0.14	0
172100	2.304	1
172200	2.024	0
172300	0.14	0
172400	1.984	1
172500	2.073	1
172600	1.704	1
172700	2.033	1
172800	0.13	0
172900	0.15	0
173000	1.733	1
173100	1.964	1
173200	2.104	1
173300	2.284	1
173400	0.13	0
173500	0.141	0
173600	2.054	1
173700	2.024	1
173800	2.064	1
173900	0.12	0
174000	2.294	1
174100	2.134	1
174200	0.12	0
174300	0.14	0
174400	0.15	0
174500	0.14	0
174600	2.074	1
174700	1.723	1
174800	2.014	1
174900	0.131	0
175000	2.124	1
175100	0.14	0
175200	0.13	0
175300	1.763	1
175400	1.522	1
175500	2.044	1
175600	0.12	0
175700	2.354	1
175800	1.973	1
175900	1.763	1
176000	0.13	0
176100	0.13	0
176200	1.993	1
176300	0.14	0
176400	2.024	1
176500	2.064	0
176600	2.023	1
176700	0.13	0
176800	2.044	1
176900	0.131	0
177000	0.12	0
177100	2.134	1
177200	0.15	0
177300	0.141	0
177400	0.131	0
177500	1.994	1
177600	0.12	0
177700	0.11	0
177800	2.054	1
177900	1.993	1
178000	0.13	0
178100	0.13	0
178200	0.131	0
178300	0.11	0
178400	2.024	1
178500	1.974	1
178600	0.13	0
178700	0.14	0
178800	2.064	1
178900	2.414	0
179000	0.131	0
179100	2.034	1
179200	2.324	1
179300	2.334	1
179400	1.713	1
179500	0.171	0
179600	0.12	0
179700	0.141	0
179800	2.124	1
179900	2.024	1
180000	1.934	1
180100	0.11	0
180200	0.13	0
180300	0.14	0
180400	0.12	0
180500	1.673	1
180600	1.683	1
180700	0.12	0
180800	0.121	0
180900	0.13	0
181000	0.11	0
181100	1.984	1
181200	0.151	0
181300	2.294	1
181400	2.104	1
181500	0.131	0
181600	2.024	1
181700	0.14	0
181800	0.13	0
181900	0.131	0
182000	2.054	1
182100	0.14	0
182200	0.12	0
182300	0.151	0
182400	0.15	0
182500	1.944	1
182600	2.224	1
182700	2.094	1
182800	0.13	0
182900	2.415	1
183000	0.121	0
183100	2.004	1
183200	0.191	0
183300	2.044	1
183400	2.224	1
183500	0.13	0
183600	1.723	1
183700	0.12	0
183800	0.13	0
183900	0.14	0
184000	0.11	0
184100	1.963	1
184200	0.15	0
184300	0.14	0
184400	2.414	0
184500	0.12	0
184600	0.15	0
184700	0.161	0
184800	0.12	0
184900	1.994	1
185000	0.12	0
185100	2.063	1
185200	0.09	0
185300	2.214	1
185400	0.16	0
185500	1.713	1
185600	1.944	1
185700	0.121	0
185800	0.131	0
185900	1.713	1
186000	0.121	0
186100	0.151	0
186200	0.12	0
186300	2.044	1
186400	0.11	0
186500	0.15	0
186600	2.064	1
186700	2.314	1
186800	0.131	0
186900	0.11	0
187000	1.743	1
187100	1.753	1
187200	2.034	1
187300	2.264	1
187400	0.15	0
187500	1.913	1
187600	2.034	1
187700	0.12	0
187800	1.693	1
187900	0.13	0
188000	0.13	0
188100	2.265	1
188200	1.984	1
188300	1.734	1
188400	0.16	0
188500	2.084	1
188600	2.014	1
188700	0.15	0
188800	0.091	0
188900	0.12	0
189000	0.14	0
189100	0.13	0
189200	1.984	1
189300	1.814	1
189400	0.141	0
189500	0.141	0
189600	2.435	1
189700	2.064	1
189800	0.121	0
189900	2.104	1
190000	0.12	0
190100	2.074	1
190200	1.934	1
190300	2.114	0
190400	2.044	1
190500	0.14	0
190600	0.11	0
190700	1.773	1
190800	2.064	1
190900	1.774	1
191000	1.983	1
191100	2.044	1
191200	2.104	1
191300	0.13	0
191400	1.824	1
191500	0.13	0
191600	2.104	0
191700	2.023	1
191800	2.064	1
191900	2.033	1
192000	2.004	1
192100	2.064	1
192200	1.994	1
192300	1.994	1
192400	2.004	1
192500	2.033	0
192600	0.14	0
192700	0.12	0
192800	0.13	0
192900	0.13	0
193000	2.294	1
193100	2.335	1
193200	0.131	0
193300	1.953	1
193400	2.124	1
193500	2.024	1
193600	2.505	1
193700	1.753	1
193800	1.964	1
193900	0.1	0
194000	0.141	0
194100	1.973	1
194200	0.141	0
194300	0.15	0
194400	0.141	0
194500	0.141	0
194600	2.234	1
194700	2.034	1
194800	1.923	1
194900	2.374	1
195000	2.043	1
195100	0.13	0
195200	2.074	1
195300	2.093	0
195400	2.003	1
195500	1.894	0
195600	2.023	1
195700	0.18	0
195800	2.275	1
195900	2.004	1
196000	2.254	1
196100	0.111	0
196200	0.12	0
196300	0.151	0
196400	0.17	0
196500	1.784	1
196600	2.294	1
196700	2.094	0
196800	1.933	1
196900	0.12	0
197000	2.004	1
197100	0.121	0
197200	1.774	1
197300	2.295	0
197400	2.074	1
197500	0.12	0
197600	2.034	1
197700	1.994	1
197800	0.15	0
197900	2.124	1
198000	0.161	0
198100	0.13	0
198200	2.113	1
198300	0.13	0
198400	2.024	1
198500	2.014	1
198600	0.1	0
198700	0.12	0
198800	0.12	0
198900	0.131	0
199000	2.245	1
199100	0.111	0
199200	2.014	1
199300	0.16	0
199400	0.14	0
199500	0.14	0
199600	1.734	1
199700	2.334	1
[truncated: 67,982 more rows]
