# Supplementary material for: Mesoscale simulation of biomembranes with FreeDTS
Source: Nat Commun. 2024 Jan 16;15:548. doi: 10.1038/s41467-024-44819-w (PMC10792169; doi:10.1038/s41467-024-44819-w)
Supplement: Supplementary file 6 — Source data [file 41467_2024_44819_MOESM6_ESM.zip › Source Data/Supplementary Figure 12/vertex_time_ms.xvg]

@ 1 step
@ 2 time (ms/1000)
@ 3 accepted move (1) rejected move (0)
100	32.962	1
200	38.392	0
300	36.368	1
400	36.679	1
500	33.342	0
600	37.189	1
700	0.481	0
800	42.179	1
900	38.001	0
1000	0.501	0
1100	37.5	1
1200	41.077	1
1300	37.83	1
1400	0.541	0
1500	37.019	1
1600	37.53	1
1700	38.733	0
1800	37.961	0
1900	38.081	0
2000	42.911	1
2100	36.799	1
2200	33.553	0
2300	37.34	1
2400	38.212	0
2500	37.921	0
2600	37.791	1
2700	0.601	0
2800	37.901	0
2900	37.009	1
3000	32.35	1
3100	44.203	0
3200	37.901	1
3300	38.161	1
3400	0.621	0
3500	0.561	0
3600	0.521	0
3700	38.803	0
3800	39.073	0
3900	0.451	0
4000	0.581	0
4100	0.531	0
4200	0.501	0
4300	0.531	0
4400	38.673	1
4500	33.523	0
4600	38.202	1
4700	37.761	1
4800	42.6	1
4900	37.961	1
5000	27.742	0
5100	40.736	0
5200	39.413	1
5300	39.174	1
5400	41.899	1
5500	38.262	1
5600	52.829	0
5700	39.615	1
5800	44.403	1
5900	39.845	0
6000	39.914	0
6100	34.845	1
6200	48.531	1
6300	39.414	1
6400	39.384	1
6500	38.812	1
6600	41.517	1
6700	33.463	1
6800	39.233	1
6900	44.063	1
7000	40.045	0
7100	35.226	0
7200	0.14	0
7300	34.845	0
7400	44.694	1
7500	45.024	1
7600	39.374	1
7700	34.876	0
7800	33.954	1
7900	44.142	1
8000	43.451	1
8100	40.896	0
8200	0.561	0
8300	40.125	0
8400	32.901	1
8500	43.642	1
8600	38.582	1
8700	38.702	1
8800	40.085	0
8900	38.382	1
9000	43.511	1
9100	38.903	1
9200	45.055	1
9300	45.446	1
9400	46.197	0
9500	33.813	1
9600	33.923	1
9700	40.516	0
9800	47.559	0
9900	39.694	1
10000	0.561	0
10100	39.805	0
10200	33.523	1
10300	44.623	1
10400	0.511	0
10500	35.115	0
10600	45.566	1
10700	39.634	0
10800	0.632	0
10900	39.905	0
11000	39.014	1
11100	38.883	1
11200	43.803	1
11300	39.704	1
11400	38.883	1
11500	39.594	1
11600	39.675	1
11700	0.612	0
11800	39.323	1
11900	38.282	1
12000	0.621	0
12100	44.804	1
12200	38.662	1
12300	39.854	1
12400	0.15	0
12500	0.15	0
12600	34.194	1
12700	0.551	0
12800	39.043	1
12900	39.334	1
13000	39.393	1
13100	33.894	1
13200	39.905	1
13300	45.685	0
13400	37.741	1
13500	39.264	1
13600	39.113	1
13700	44.493	1
13800	38.772	1
13900	0.531	0
14000	33.904	1
14100	40.476	0
14200	38.352	1
14300	39.354	1
14400	0.17	0
14500	0.571	0
14600	40.396	1
14700	38.191	1
14800	39.274	0
14900	0.551	0
15000	34.204	1
15100	0.622	0
15200	41.147	0
15300	39.985	1
15400	34.464	1
15500	0.16	0
15600	43.261	1
15700	45.084	0
15800	39.274	1
15900	39.423	1
16000	41.037	0
16100	37.901	1
16200	38.502	1
16300	33.072	1
16400	39.034	1
16500	35.156	1
16600	39.414	1
16700	39.595	1
16800	0.611	0
16900	39.884	0
17000	0.581	0
17100	41.077	0
17200	40.977	0
17300	46.467	0
17400	39.715	1
17500	40.226	0
17600	0.581	0
17700	0.561	0
17800	0.561	0
17900	0.21	0
18000	39.905	0
18100	39.975	0
18200	0.161	0
18300	39.083	1
18400	39.454	1
18500	39.745	0
18600	39.214	1
18700	39.363	1
18800	0.591	0
18900	0.561	0
19000	39.514	1
19100	35.988	1
19200	33.823	1
19300	0.471	0
19400	39.073	1
19500	0.531	0
19600	40.145	0
19700	0.622	0
19800	45.385	0
19900	40.005	1
20000	34.475	1
20100	34.134	1
20200	38.703	1
20300	0.561	0
20400	0.551	0
20500	38.853	1
20600	38.642	1
20700	33.874	1
20800	38.282	1
20900	39.674	1
21000	40.506	0
21100	0.531	0
21200	0.19	0
21300	33.693	1
21400	44.123	1
21500	40.656	0
21600	38.643	1
21700	45.816	0
21800	33.863	1
21900	40.406	0
22000	38.602	1
22100	0.591	0
22200	34.925	0
22300	38.482	1
22400	39.204	1
22500	38.603	1
22600	39.685	1
22700	38.953	1
22800	0.621	0
22900	34.835	0
23000	40.506	0
23100	40.135	0
23200	34.074	1
23300	40.405	0
23400	40.145	0
23500	44.023	1
23600	38.883	1
23700	40.646	1
23800	39.474	1
23900	37.63	0
24000	0.551	0
24100	35.085	0
24200	38.903	1
24300	34.054	1
24400	33.744	1
24500	39.564	1
24600	0.601	0
24700	43.321	1
24800	34.525	0
24900	43.181	0
25000	40.146	0
25100	0.611	0
25200	43.451	1
25300	39.153	1
25400	39.324	1
25500	38.903	1
25600	40.255	0
25700	0.662	0
25800	39.254	1
25900	0.161	0
26000	0.571	0
26100	0.551	0
26200	39.614	1
26300	39.494	1
26400	32.961	1
26500	44.183	1
26600	0.17	0
26700	38.222	1
26800	38.793	1
26900	0.521	0
27000	38.311	1
27100	40.166	0
27200	0.582	0
27300	39.574	1
27400	0.561	0
27500	38.312	1
27600	38.773	1
27700	39.283	1
27800	39.274	1
27900	39.834	1
28000	39.144	1
28100	34.184	1
28200	38.802	1
28300	40.165	1
28400	38.332	1
28500	41.167	0
28600	40.186	0
28700	39.053	1
28800	39.324	1
28900	45.416	1
29000	34.084	1
29100	39.835	0
29200	0.16	0
29300	44.574	0
29400	38.902	1
29500	36.008	0
29600	39.634	0
29700	39.384	1
29800	38.983	1
29900	39.093	1
30000	0.541	0
30100	34.936	1
30200	0.151	0
30300	39.143	1
30400	0.13	0
30500	38.862	1
30600	0.601	0
30700	38.973	1
30800	38.231	1
30900	39.394	1
31000	0.541	0
31100	34.725	1
31200	34.054	1
31300	39.434	1
31400	40.546	1
31500	39.023	1
31600	45.004	1
31700	41.027	0
31800	0.15	0
31900	38.552	1
32000	0.531	0
32100	39.304	1
32200	44.994	1
32300	35.376	1
32400	38.873	1
32500	44.814	1
32600	40.827	0
32700	39.324	1
32800	35.536	1
32900	39.745	0
33000	41.117	1
33100	34.966	1
33200	38.703	1
33300	39.434	1
33400	38.963	1
33500	39.394	1
33600	35.145	0
33700	39.484	1
33800	34.424	1
33900	0.501	0
34000	0.581	0
34100	39.584	1
34200	39.895	0
34300	33.643	1
34400	39.894	1
34500	40.095	0
34600	39.173	1
34700	45.636	0
34800	41.778	0
34900	33.924	0
35000	0.531	0
35100	33.052	1
35200	44.073	1
35300	0.672	0
35400	44.413	1
35500	39.394	1
35600	44.042	1
35700	35.667	0
35800	38.652	1
35900	40.386	0
36000	45.135	0
36100	39.183	1
36200	38.873	1
36300	38.552	1
36400	34.404	0
36500	0.13	0
36600	0.17	0
36700	39.724	1
36800	38.812	1
36900	0.19	0
37000	39.925	1
37100	0.611	0
37200	38.663	1
37300	0.541	0
37400	38.402	1
37500	43.953	1
37600	44.674	1
37700	38.943	1
37800	39.755	1
37900	0.501	0
38000	40.316	0
38100	39.083	1
38200	43.732	1
38300	38.642	1
38400	35.256	0
38500	0.17	0
38600	39.023	1
38700	38.643	1
38800	40.155	1
38900	33.202	1
39000	41.207	1
39100	0.15	0
39200	45.595	0
39300	40.256	0
39400	40.356	0
39500	39.604	1
39600	39.053	1
39700	45.024	0
39800	38.182	1
39900	44.733	1
40000	39.294	1
40100	0.571	0
40200	38.833	1
40300	34.405	0
40400	0.711	0
40500	0.561	0
40600	39.615	1
40700	34.334	1
40800	40.576	1
40900	41.377	0
41000	38.963	1
41100	0.571	0
41200	43.141	1
41300	33.854	1
41400	35.156	1
41500	0.621	0
41600	39.344	1
41700	0.561	0
41800	33.853	1
41900	0.531	0
42000	46.737	1
42100	34.255	1
42200	40.485	0
42300	44.714	1
42400	40.436	0
42500	44.163	1
42600	39.915	0
42700	48.912	0
42800	0.501	0
42900	39.855	0
43000	39.484	1
43100	33.082	1
43200	40.987	1
43300	40.917	1
43400	33.012	1
43500	33.483	1
43600	44.253	1
43700	40.506	0
43800	0.591	0
43900	44.764	1
44000	44.394	1
44100	33.193	1
44200	38.662	1
44300	0.621	0
44400	34.204	1
44500	39.875	0
44600	44.063	1
44700	43.581	1
44800	33.061	1
44900	44.524	1
45000	39.995	1
45100	40.405	0
45200	44.013	1
45300	39.474	1
45400	43.402	1
45500	34.244	1
45600	33.062	1
45700	38.973	1
45800	0.211	0
45900	40.596	0
46000	37.701	1
46100	33.873	1
46200	37.931	1
46300	34.615	1
46400	38.161	1
46500	40.647	0
46600	0.481	0
46700	0.561	0
46800	38.462	1
46900	32.431	1
47000	38.792	1
47100	40.266	0
47200	40.476	0
47300	39.834	0
47400	40.516	1
47500	0.622	0
47600	39.684	1
47700	38.632	1
47800	33.794	1
47900	0.531	0
48000	39.975	0
48100	34.053	1
48200	34.695	0
48300	45.445	1
48400	33.132	1
48500	0.601	0
48600	39.854	0
48700	48.2	0
48800	39.033	0
48900	34.083	1
49000	43.221	1
49100	49.443	1
49200	41.067	0
49300	0.611	0
49400	0.571	0
49500	40.305	1
49600	38.692	1
49700	40.506	0
49800	34.354	1
49900	0.591	0
50000	0.541	0
50100	40.326	1
50200	43.201	1
50300	39.033	1
50400	39.324	1
50500	44.303	1
50600	39.604	1
50700	0.16	0
50800	46.117	0
50900	38.843	1
51000	0.571	0
51100	46.257	0
51200	39.825	1
51300	39.163	1
51400	0.531	0
51500	38.682	1
51600	39.444	1
51700	0.561	0
51800	35.837	0
51900	44.743	1
52000	42.78	1
52100	38.292	1
52200	38.902	1
52300	39.464	1
52400	32.792	1
52500	41.638	1
52600	0.15	0
52700	40.155	0
52800	35.717	0
52900	0.561	0
53000	39.855	1
53100	39.584	1
53200	33.623	1
53300	0.601	0
53400	40.606	0
53500	40.215	0
53600	0.561	0
53700	35.797	0
53800	0.561	0
53900	38.552	1
54000	34.274	1
54100	40.035	0
54200	38.001	1
54300	42.96	1
54400	34.404	1
54500	0.17	0
54600	39.224	1
54700	40.696	1
54800	37.661	1
54900	0.611	0
55000	38.502	1
55100	0.561	0
55200	40.156	1
55300	0.541	0
55400	38.963	1
55500	43.732	1
55600	39.043	1
55700	41.748	0
55800	35.025	1
55900	0.19	0
56000	34.575	1
56100	0.541	0
56200	39.545	1
56300	0.652	0
56400	34.815	0
56500	34.485	1
56600	38.693	1
56700	38.592	1
56800	38.463	1
56900	39.153	1
57000	38.953	1
57100	40.636	1
57200	39.264	1
57300	38.272	1
57400	0.141	0
57500	0.541	0
57600	44.723	1
57700	0.15	0
57800	38.031	1
57900	45.215	0
58000	39.494	1
58100	40.275	0
58200	45.706	0
58300	44.603	1
58400	0.591	0
58500	0.16	0
58600	40.546	0
58700	40.125	1
58800	0.521	0
58900	45.375	0
59000	39.294	1
59100	40.225	1
59200	0.551	0
59300	34.725	1
59400	44.233	1
59500	37.861	1
59600	39.304	1
59700	34.104	0
59800	0.571	0
59900	39.735	0
60000	41.057	1
60100	40.065	1
60200	0.14	0
60300	34.845	0
60400	0.151	0
60500	38.623	1
60600	41.217	1
60700	40.937	0
60800	46.206	1
60900	40.626	1
61000	40.306	1
61100	35.456	1
61200	44.683	0
61300	40.345	0
61400	41.237	0
61500	43.962	1
61600	0.601	0
61700	0.551	0
61800	38.512	1
61900	38.162	1
62000	34.665	1
62100	39.825	1
62200	34.806	1
62300	0.782	0
62400	39.884	1
62500	34.685	1
62600	34.184	1
62700	0.551	0
62800	39.504	1
62900	43.872	1
63000	43.361	1
63100	41.638	0
63200	40.335	0
63300	34.114	1
63400	39.674	1
63500	41.457	1
63600	0.561	0
63700	44.073	1
63800	40.165	1
63900	35.356	0
64000	40.205	1
64100	0.632	0
64200	38.973	1
64300	41.287	0
64400	34.805	0
64500	40.856	1
64600	44.905	0
64700	0.531	0
64800	0.501	0
64900	39.244	1
65000	39.274	1
65100	38.973	1
65200	39.965	1
65300	39.945	1
65400	45.375	1
65500	35.086	1
65600	43.271	1
65700	40.406	1
65800	0.511	0
65900	0.481	0
66000	38.933	1
66100	39.003	1
66200	34.144	1
66300	0.521	0
66400	33.382	1
66500	0.231	0
66600	0.601	0
66700	0.631	0
66800	35.586	0
66900	38.913	1
67000	40.055	1
67100	40.827	1
67200	0.16	0
67300	0.531	0
67400	38.642	1
67500	0.641	0
67600	38.512	1
67700	43.732	1
67800	49.563	1
67900	38.563	1
68000	39.985	1
68100	0.581	0
68200	39.114	1
68300	0.491	0
68400	40.486	1
68500	39.594	1
68600	40.456	0
68700	38.492	1
68800	39.124	1
68900	0.541	0
69000	44.424	1
69100	39.904	1
69200	35.276	1
69300	38.753	1
69400	39.865	0
69500	39.695	0
69600	39.063	1
69700	44.373	1
69800	0.581	0
69900	38.803	1
70000	0.561	0
70100	39.273	1
70200	46.036	1
70300	0.601	0
70400	0.501	0
70500	0.621	0
70600	35.626	1
70700	0.551	0
70800	34.955	1
70900	0.491	0
71000	38.392	1
71100	33.843	1
71200	33.914	1
71300	41.077	0
71400	42.68	0
71500	39.413	1
71600	38.322	1
71700	46.598	0
71800	43.492	1
71900	38.832	1
72000	39.524	1
72100	38.803	1
72200	35.287	0
72300	37.871	1
72400	39.615	1
72500	39.223	1
72600	39.775	1
72700	39.695	1
72800	0.151	0
72900	39.273	1
73000	39.324	1
73100	0.541	0
73200	43.532	1
73300	33.713	1
73400	40.766	0
73500	38.682	1
73600	39.394	1
73700	0.551	0
73800	34.004	1
73900	38.802	1
74000	39.755	1
74100	39.103	1
74200	0.581	0
74300	44.985	1
74400	39.675	1
74500	45.445	0
74600	40.375	0
74700	32.701	1
74800	46.838	0
74900	40.586	0
75000	38.282	1
75100	0.531	0
75200	39.614	1
75300	34.524	1
75400	0.541	0
75500	40.266	1
75600	41.328	1
75700	0.541	0
75800	40.586	0
75900	44.002	1
76000	39.905	0
76100	40.726	0
76200	33.874	1
76300	38.472	1
76400	44.624	1
76500	44.343	1
76600	40.897	0
76700	35.176	0
76800	43.922	1
76900	33.603	1
77000	0.46	0
77100	39.133	1
77200	39.323	1
77300	38.021	1
77400	40.085	0
77500	38.933	1
77600	40.576	1
77700	0.611	0
77800	43.652	1
77900	37.53	0
78000	40.135	0
78100	0.491	0
78200	0.571	0
78300	41.037	0
78400	0.541	0
78500	40.095	1
78600	38.662	1
78700	0.561	0
78800	39.654	1
78900	0.551	0
79000	38.772	1
79100	38.913	1
79200	0.521	0
79300	38.462	1
79400	0.571	0
79500	34.996	0
79600	41.277	0
79700	40.486	0
79800	39.133	1
79900	0.551	0
80000	40.606	1
80100	0.601	0
80200	0.611	0
80300	0.601	0
80400	33.733	1
80500	40.566	1
80600	35.366	0
80700	40.356	0
80800	40.235	0
80900	39.444	1
81000	39.464	1
81100	38.272	1
81200	37.891	1
81300	39.804	1
81400	44.213	1
81500	44.724	1
81600	40.396	0
81700	39.244	1
81800	39.003	1
81900	40.726	0
82000	40.546	0
82100	39.654	1
82200	0.651	0
82300	34.304	1
82400	39.144	1
82500	39.785	0
82600	40.816	0
82700	39.133	1
82800	39.424	1
82900	0.121	0
83000	39.564	1
83100	0.591	0
83200	40.576	0
83300	38.301	1
83400	39.724	1
83500	0.541	0
83600	39.594	1
83700	37.23	0
83800	38.632	1
83900	39.023	1
84000	38.702	1
84100	38.012	1
84200	33.743	1
84300	39.003	1
84400	41.498	1
84500	39.093	1
84600	38.723	1
84700	35.366	1
84800	41.798	1
84900	0.561	0
85000	38.943	1
85100	34.895	0
85200	40.916	0
85300	45.375	0
85400	33.392	1
85500	38.772	1
85600	39.945	0
85700	0.641	0
85800	38.632	1
85900	38.863	1
86000	45.225	1
86100	40.155	0
86200	33.844	1
86300	39.073	1
86400	41.748	0
86500	39.153	1
86600	34.314	0
86700	33.923	1
86800	39.514	1
86900	39.734	0
87000	38.322	1
87100	39.283	1
87200	40.946	0
87300	39.895	0
87400	44.213	1
87500	34.765	0
87600	38.833	1
87700	38.933	1
87800	0.181	0
87900	0.601	0
88000	39.404	1
88100	45.596	0
88200	39.324	1
88300	33.443	1
88400	34.394	1
88500	0.511	0
88600	40.596	0
88700	35.166	0
88800	38.582	1
88900	0.531	0
89000	44.083	1
89100	34.235	1
89200	34.024	1
89300	43.231	1
89400	0.631	0
89500	40.276	0
89600	0.151	0
89700	38.342	1
89800	0.531	0
89900	0.511	0
90000	33.833	1
90100	44.103	1
90200	40.335	0
90300	39.243	1
90400	39.404	1
90500	33.994	1
90600	0.602	0
90700	38.151	1
90800	45.385	0
90900	39.153	1
91000	34.485	1
91100	39.344	1
91200	0.551	0
91300	0.591	0
91400	39.193	1
91500	39.504	1
91600	40.366	0
91700	38.182	1
91800	34.765	1
91900	40.516	0
92000	44.733	1
92100	0.551	0
92200	43.001	1
92300	39.634	1
92400	0.501	0
92500	35.978	1
92600	0.551	0
92700	38.692	1
92800	40.847	1
92900	38.613	1
93000	41.077	0
93100	39.474	1
93200	45.666	1
93300	50.434	0
93400	39.424	1
93500	45.726	0
93600	0.2	0
93700	38.762	1
93800	0.151	0
93900	0.491	0
94000	0.551	0
94100	39.885	0
94200	38.873	1
94300	40.215	0
94400	45.876	1
94500	0.561	0
94600	38.622	1
94700	33.122	1
94800	39.053	1
94900	38.713	1
95000	39.984	0
95100	38.753	1
95200	33.963	1
95300	39.193	1
95400	44.413	1
95500	39.244	0
95600	39.394	1
95700	39.595	1
95800	38.993	1
95900	0.531	0
96000	0.632	0
96100	0.601	0
96200	0.521	0
96300	34.124	1
96400	0.551	0
96500	0.211	0
96600	45.586	0
96700	39.895	1
96800	40.416	1
96900	43.582	1
97000	0.17	0
97100	33.723	1
97200	44.954	1
97300	40.065	1
97400	35.516	0
97500	0.571	0
97600	32.841	1
97700	38.733	1
97800	44.123	1
97900	39.635	1
98000	45.215	0
98100	40.075	1
98200	0.561	0
98300	39.474	0
98400	0.551	0
98500	0.542	0
98600	0.561	0
98700	34.034	1
98800	40.977	0
98900	39.945	1
99000	38.712	1
99100	0.531	0
99200	50.395	0
99300	38.633	1
99400	40.326	1
99500	44.343	1
99600	46.187	0
99700	34.174	0
99800	51.196	1
99900	34.434	1
100000	44.834	1
100100	39.153	1
100200	43.522	1
100300	39.854	0
100400	34.485	1
100500	38.742	1
100600	40.656	0
100700	39.975	1
100800	39.153	1
100900	40.886	0
101000	39.404	1
101100	0.501	0
101200	39.184	1
101300	39.424	1
101400	50.785	0
101500	34.334	1
101600	34.084	1
101700	0.541	0
101800	39.093	1
101900	40.937	0
102000	40.386	1
102100	39.785	1
102200	40.095	0
102300	38.933	1
102400	38.091	1
102500	40.135	0
102600	34.465	1
102700	38.802	1
102800	33.834	1
102900	40.546	1
103000	34.255	1
103100	40.015	1
103200	39.224	1
103300	42.119	0
103400	0.571	0
103500	43.331	1
103600	35.617	1
103700	39.163	1
103800	44.834	1
103900	40.706	0
104000	39.273	1
104100	44.263	1
104200	34.174	1
104300	39.534	1
104400	38.723	1
104500	43.873	1
104600	39.624	1
104700	39.514	1
104800	34.745	1
104900	40.366	0
105000	39.464	1
105100	38.913	1
105200	0.601	0
105300	40.997	0
105400	43.722	1
105500	34.775	0
105600	0.671	0
105700	34.034	1
105800	40.196	1
105900	40.426	0
106000	40.435	0
106100	44.784	1
106200	44.022	1
106300	42.54	1
106400	40.526	0
106500	39.554	1
106600	40.747	1
106700	0.542	0
106800	0.521	0
106900	40.366	0
107000	0.16	0
107100	0.591	0
107200	38.882	1
107300	40.096	0
107400	44.844	1
107500	40.095	0
107600	40.687	0
107700	33.613	1
107800	34.425	1
107900	38.903	1
108000	0.521	0
108100	39.744	0
108200	41.117	0
108300	41.278	1
108400	38.733	1
108500	34.395	1
108600	45.886	0
108700	43.702	1
108800	34.254	0
108900	34.515	1
109000	39.444	1
109100	37.58	1
109200	40.535	0
109300	39.454	0
109400	37.52	1
109500	39.604	1
109600	39.644	0
109700	0.601	0
109800	0.531	0
109900	39.574	1
110000	33.723	1
110100	44.303	1
110200	39.865	1
110300	46.236	0
110400	38.743	1
110500	39.705	1
110600	0.481	0
110700	37.911	1
110800	0.571	0
110900	39.604	1
111000	34.404	1
111100	39.905	1
111200	40.325	0
111300	44.233	1
111400	39.133	1
111500	40.275	0
111600	40.336	0
111700	34.215	1
111800	39.013	1
111900	35.106	1
112000	38.822	0
112100	34.285	1
112200	45.686	1
112300	39.534	1
112400	34.776	0
112500	40.015	0
112600	0.551	0
112700	45.174	1
112800	44.473	1
112900	40.205	1
113000	33.904	1
113100	43.952	1
113200	33.803	1
113300	38.993	1
113400	40.365	0
113500	34.325	1
113600	43.742	1
113700	0.551	0
113800	39.144	1
113900	38.873	1
114000	38.873	1
114100	38.653	1
114200	0.541	0
114300	39.695	1
114400	34.745	1
114500	40.346	0
114600	39.083	1
114700	34.164	1
114800	40.536	1
114900	0.541	0
115000	33.974	1
115100	34.164	1
115200	39.444	1
115300	39.884	0
115400	39.023	1
115500	44.783	1
115600	33.884	1
115700	39.524	1
115800	38.692	1
115900	40.355	0
116000	38.853	1
116100	38.873	1
116200	38.983	1
116300	43.221	1
116400	39.875	1
116500	0.15	0
116600	34.555	1
116700	38.652	1
116800	44.383	1
116900	39.575	0
117000	34.425	1
117100	39.384	0
117200	40.316	1
117300	41.097	1
117400	38.953	1
117500	33.132	1
117600	33.262	1
117700	38.703	1
117800	34.434	0
117900	0.15	0
118000	40.346	0
118100	33.994	1
118200	45.084	1
118300	48.551	1
118400	0.591	0
118500	39.995	1
118600	38.793	1
118700	40.506	0
118800	35.847	0
118900	44.102	1
119000	38.532	1
119100	39.314	1
119200	45.294	0
119300	45.485	1
119400	44.934	1
119500	38.863	1
119600	43.732	1
119700	39.875	1
119800	38.853	1
119900	43.883	1
120000	0.571	0
120100	40.676	0
120200	44.975	1
120300	33.513	1
120400	38.983	1
120500	39.163	1
120600	39.283	1
120700	38.562	1
120800	39.484	1
120900	40.636	0
121000	40.906	1
121100	0.15	0
121200	32.882	1
121300	41.418	0
121400	39.795	1
121500	38.893	1
121600	39.795	1
121700	39.684	0
121800	37.4	1
121900	45.796	1
122000	0.541	0
122100	39.434	1
122200	40.316	1
122300	39.774	0
122400	36.378	0
122500	38.993	1
122600	44.693	1
122700	38.963	1
122800	33.934	1
122900	0.541	0
123000	43.531	1
123100	33.893	1
123200	43.271	1
123300	39.424	1
123400	39.213	1
123500	39.063	1
123600	0.16	0
123700	44.052	1
123800	37.63	1
123900	40.065	1
124000	0.541	0
124100	40.135	1
124200	0.17	0
124300	39.203	1
124400	39.354	1
124500	46.066	0
124600	35.496	1
124700	34.355	1
124800	44.614	1
124900	39.244	1
125000	40.216	1
125100	33.563	1
125200	39.594	1
125300	0.47	0
125400	0.581	0
125500	39.003	1
125600	0.491	0
125700	39.925	1
125800	0.551	0
125900	0.551	0
126000	46.037	0
126100	34.044	1
126200	46.336	1
126300	0.581	0
126400	34.185	0
126500	39.033	1
126600	40.646	0
126700	38.973	0
126800	39.484	1
126900	39.114	1
127000	38.622	1
127100	39.254	1
127200	39.394	0
127300	33.593	1
127400	38.041	1
127500	39.123	1
127600	44.033	1
127700	39.114	1
127800	42.971	1
127900	0.651	0
128000	34.194	0
128100	39.274	1
128200	38.101	1
128300	39.675	0
128400	0.551	0
128500	40.867	1
128600	39.163	1
128700	39.795	0
128800	40.406	0
128900	44.393	1
129000	0.561	0
129100	39.394	1
129200	44.454	1
129300	39.403	0
129400	38.292	1
129500	41.328	0
129600	38.853	1
129700	38.843	1
129800	33.904	1
129900	0.171	0
130000	41.668	0
130100	35.447	1
130200	45.586	0
130300	38.913	1
130400	39.053	1
130500	40.927	0
130600	38.402	1
130700	39.994	1
130800	0.561	0
130900	39.494	1
131000	0.641	0
131100	0.592	0
131200	0.14	0
131300	0.611	0
131400	38.172	1
131500	0.491	0
131600	39.865	0
131700	44.583	1
131800	44.474	1
131900	33.703	1
132000	39.314	1
132100	41.057	0
132200	0.491	0
132300	39.113	1
132400	40.827	1
132500	39.034	1
132600	0.571	0
132700	40.005	1
132800	39.183	1
132900	40.146	1
133000	39.985	1
133100	39.574	1
133200	38.773	1
133300	40.546	0
133400	39.744	1
133500	45.696	0
133600	38.933	1
133700	0.601	0
133800	43.422	1
133900	44.193	1
134000	45.635	1
134100	38.763	1
134200	38.913	1
134300	45.085	1
134400	0.621	0
134500	44.644	1
134600	44.614	1
134700	39.604	0
134800	38.923	1
134900	34.164	0
135000	0.13	0
135100	34.324	1
135200	34.154	1
135300	34.816	1
135400	34.244	1
135500	34.023	1
135600	34.204	1
135700	45.566	1
135800	41.227	0
135900	0.621	0
136000	39.545	1
136100	0.581	0
136200	38.782	1
136300	40.265	1
136400	39.745	1
136500	45.685	0
136600	46.106	0
136700	39.644	1
136800	39.253	1
136900	40.316	0
137000	36.008	0
137100	40.817	0
137200	41.438	1
137300	40.245	0
137400	46.367	0
137500	0.521	0
137600	34.254	1
137700	38.332	1
137800	39.754	0
137900	0.161	0
138000	34.414	1
138100	39.074	1
138200	0.581	0
138300	38.833	1
138400	34.745	1
138500	33.954	1
138600	39.464	0
138700	35.106	0
138800	39.524	1
138900	44.574	1
139000	34.114	1
139100	45.946	1
139200	39.615	0
139300	39.023	1
139400	40.055	1
139500	39.014	1
139600	35.276	0
139700	39.304	1
139800	0.642	0
139900	39.203	1
140000	39.915	0
140100	39.073	1
140200	44.263	1
140300	40.506	0
140400	40.536	0
140500	40.095	1
140600	0.601	0
140700	39.925	0
140800	44.533	1
140900	39.544	1
141000	34.425	1
141100	39.414	1
141200	41.678	0
141300	38.543	1
141400	40.776	0
141500	45.606	0
141600	46.036	0
141700	46.126	0
141800	38.332	1
141900	39.875	1
142000	39.013	1
142100	38.312	1
142200	44.763	1
142300	40.616	0
142400	34.285	1
142500	39.214	1
142600	44.884	1
142700	34.795	0
142800	34.224	1
142900	39.584	1
143000	0.561	0
143100	40.135	1
143200	43.932	1
143300	39.383	1
143400	40.085	1
143500	44.162	1
143600	41.147	0
143700	45.035	1
143800	47.559	1
143900	39.655	1
144000	33.844	1
144100	39.624	1
144200	45.826	0
144300	40.336	1
144400	38.913	1
144500	33.983	1
144600	39.514	1
144700	35.186	0
144800	45.074	1
144900	0.551	0
145000	40.035	0
145100	38.812	1
145200	39.554	1
145300	40.275	1
145400	39.194	1
145500	39.594	1
145600	38.833	1
145700	34.645	1
145800	34.916	1
145900	39.014	1
146000	38.783	1
146100	40.416	0
146200	41.288	1
146300	38.612	1
146400	40.376	0
146500	39.103	1
146600	37.63	1
146700	0.631	0
146800	39.124	1
146900	38.973	1
147000	34.555	0
147100	39.143	1
147200	39.133	0
147300	35.587	0
147400	0.571	0
147500	33.122	1
147600	44.614	1
147700	39.414	1
147800	32.842	1
147900	40.115	0
148000	0.561	0
148100	45.536	1
148200	39.003	1
148300	39.193	1
148400	39.114	1
148500	39.984	1
148600	40.455	1
148700	39.284	0
148800	0.571	0
148900	38.572	1
149000	0.15	0
149100	40.065	1
149200	39.104	1
149300	43.962	1
149400	38.693	1
149500	0.531	0
149600	40.436	1
149700	39.374	1
149800	40.626	1
149900	38.342	1
150000	0.171	0
150100	39.724	1
150200	39.815	1
150300	40.115	1
150400	38.572	1
150500	39.033	0
150600	0.561	0
150700	0.551	0
150800	0.611	0
150900	38.963	1
151000	42.59	1
151100	0.631	0
151200	0.531	0
151300	0.541	0
151400	38.622	1
151500	39.784	1
151600	0.15	0
151700	40.456	0
151800	39.394	1
151900	39.594	1
152000	0.15	0
152100	43.631	1
152200	40.215	0
152300	40.255	0
152400	44.343	1
152500	38.472	1
152600	40.065	1
152700	44.734	0
152800	0.551	0
152900	39.965	1
153000	40.146	1
153100	39.545	1
153200	0.571	0
153300	38.772	1
153400	44.333	0
153500	40.305	0
153600	34.124	1
153700	0.441	0
153800	42.4	0
153900	39.184	1
154000	0.601	0
154100	41.448	0
154200	40.085	0
154300	39.854	0
154400	0.561	0
154500	34.464	1
154600	45.386	0
154700	40.305	1
154800	44.443	1
154900	46.036	0
155000	46.437	0
155100	38.391	1
155200	40.536	0
155300	50.104	1
155400	48.23	1
155500	0.581	0
155600	38.362	1
155700	47.069	0
155800	34.004	1
155900	39.194	1
156000	39.464	1
156100	45.745	1
156200	39.945	0
156300	39.474	1
156400	41.207	0
156500	39.094	1
156600	0.14	0
156700	43.602	1
156800	40.225	0
156900	46.407	1
157000	0.15	0
157100	35.176	0
157200	45.595	0
157300	39.203	1
157400	39.474	1
157500	44.403	1
157600	38.863	1
157700	0.201	0
157800	38.652	1
157900	33.994	1
158000	38.563	1
158100	33.062	1
158200	0.571	0
158300	38.162	1
158400	40.426	0
158500	39.234	1
158600	33.973	1
158700	35.266	0
158800	39.965	0
158900	38.212	1
159000	39.474	1
159100	0.17	0
159200	38.812	1
159300	38.673	1
159400	40.366	1
159500	0.561	0
159600	38.892	1
159700	34.625	0
159800	0.481	0
159900	40.366	0
160000	0.631	0
160100	34.735	1
160200	44.293	1
160300	43.471	1
160400	39.704	0
160500	33.823	1
160600	39.263	1
160700	0.17	0
160800	43.321	1
160900	0.15	0
161000	39.003	1
161100	38.202	1
161200	41.528	1
161300	35.757	0
161400	39.864	1
161500	40.245	0
161600	39.545	1
161700	40.506	1
161800	34.024	1
161900	44.533	1
162000	34.154	1
162100	0.581	0
162200	44.544	1
162300	35.066	1
162400	39.354	1
162500	39.183	1
162600	46.006	0
162700	40.816	1
162800	40.627	0
162900	0.541	0
163000	46.047	0
163100	38.692	1
163200	42.189	0
163300	39.444	1
163400	39.474	1
163500	44.283	1
163600	39.254	1
163700	39.945	0
163800	39.875	0
163900	43.732	1
164000	43.913	1
164100	45.525	0
164200	38.813	1
164300	0.15	0
164400	34.355	1
164500	0.602	0
164600	40.446	1
164700	38.592	1
164800	33.874	1
164900	44.814	1
165000	39.304	1
165100	39.584	1
165200	0.541	0
165300	39.244	1
165400	0.681	0
165500	45.626	0
165600	0.561	0
165700	38.943	1
165800	0.581	0
165900	40.416	0
166000	0.551	0
166100	40.306	1
166200	38.863	1
166300	34.605	1
166400	38.692	1
166500	39.765	1
166600	34.705	0
166700	45.566	0
166800	0.632	0
166900	40.586	1
167000	33.903	1
167100	34.004	1
167200	40.276	0
167300	39.504	1
167400	38.763	1
167500	38.592	1
167600	39.103	1
167700	38.793	1
167800	39.374	1
167900	41.948	1
168000	45.215	1
168100	39.394	1
168200	38.682	1
168300	40.546	0
168400	40.366	1
168500	45.365	1
168600	42.941	1
168700	34.625	1
168800	38.512	1
168900	0.521	0
169000	39.885	1
169100	0.13	0
169200	38.843	1
169300	37.821	1
169400	40.135	0
169500	40.406	0
169600	39.173	1
169700	39.605	1
169800	34.234	1
169900	45.946	1
170000	39.914	1
170100	40.215	0
170200	39.975	0
170300	39.774	1
170400	34.595	1
170500	40.146	0
170600	0.621	0
170700	46.918	0
170800	38.181	1
170900	38.933	1
171000	35.336	0
171100	41.367	1
171200	37.059	1
171300	38.673	1
171400	44.423	1
171500	40.015	1
171600	47.018	1
171700	40.096	1
171800	40.246	1
171900	40.406	0
172000	0.571	0
172100	38.542	1
172200	44.925	1
172300	40.616	1
172400	41.258	0
172500	44.363	1
172600	0.661	0
172700	44.854	1
172800	38.843	1
172900	38.342	1
173000	35.277	0
173100	44.774	1
173200	34.364	1
173300	0.561	0
173400	0.2	0
173500	38.082	1
173600	41.979	1
173700	40.325	1
173800	39.164	1
173900	0.611	0
174000	0.561	0
174100	39.214	1
174200	38.963	1
174300	39.223	1
174400	39.404	1
174500	36.809	1
174600	39.604	1
174700	38.953	1
174800	45.094	1
174900	39.233	1
175000	0.531	0
175100	39.094	0
175200	35.106	1
175300	38.813	1
175400	34.134	1
175500	34.625	1
175600	39.564	1
175700	44.643	0
175800	35.647	1
175900	39.204	1
176000	40.606	0
176100	0.581	0
176200	0.481	0
176300	40.306	1
176400	34.565	1
176500	39.764	1
176600	0.551	0
176700	46.367	0
176800	38.943	1
176900	44.664	1
177000	37.881	1
177100	28.354	1
177200	0.541	0
177300	38.903	1
177400	34.315	0
177500	0.541	0
177600	0.191	0
177700	38.752	1
177800	40.807	1
177900	34.104	1
178000	44.754	0
178100	0.481	0
178200	34.084	1
178300	38.812	1
178400	38.723	1
178500	39.433	1
178600	39.033	1
178700	33.964	1
178800	43.471	1
178900	0.541	0
179000	38.973	1
179100	38.152	1
179200	38.833	1
179300	38.843	1
179400	0.551	0
179500	39.534	1
179600	38.111	0
179700	38.703	1
179800	35.778	1
179900	0.561	0
180000	0.601	0
180100	0.491	0
180200	0.491	0
180300	39.884	0
180400	39.835	0
180500	38.141	1
180600	33.152	1
180700	35.898	0
180800	0.591	0
180900	34.084	1
181000	38.953	1
181100	44.564	1
181200	45.045	1
181300	39.474	1
181400	35.015	0
181500	34.134	1
181600	39.685	1
181700	39.384	1
181800	38.502	1
181900	38.983	1
182000	40.557	1
182100	45.104	0
182200	39.404	1
182300	42.901	1
182400	45.475	1
182500	39.134	1
182600	40.646	1
182700	43.602	1
182800	0.511	0
182900	45.796	1
183000	39.374	1
183100	0.581	0
183200	33.884	1
183300	0.551	0
183400	39.353	1
183500	38.372	1
183600	44.092	1
183700	38.822	1
183800	41.237	0
183900	35.397	0
184000	34.925	1
184100	39.083	1
184200	34.655	0
184300	38.623	1
184400	35.747	0
184500	0.531	0
184600	44.022	1
184700	44.023	1
184800	35.005	1
184900	38.733	1
185000	43.511	1
185100	40.266	1
185200	34.905	0
185300	41.107	0
185400	43.952	1
185500	40.757	0
185600	39.354	1
185700	46.177	0
185800	39.053	1
185900	45.655	0
186000	33.513	1
186100	41.137	1
186200	44.624	1
186300	0.571	0
186400	0.501	0
186500	41.758	1
186600	38.221	1
186700	39.093	1
186800	39.945	1
186900	39.253	1
187000	38.442	1
187100	0.471	0
187200	45.175	1
187300	42.109	0
187400	39.554	1
187500	39.123	1
187600	39.414	0
187700	39.514	1
187800	39.364	1
187900	38.562	1
188000	37.981	1
188100	38.873	1
188200	0.621	0
188300	0.511	0
188400	40.746	0
188500	38.722	1
188600	38.983	1
188700	32.36	1
188800	35.116	0
188900	0.581	0
189000	38.692	1
189100	0.481	0
189200	40.526	1
189300	33.192	1
189400	37.711	1
189500	39.785	0
189600	40.426	0
189700	0.671	0
189800	0.491	0
189900	40.245	0
190000	39.314	1
190100	33.893	1
190200	44.703	1
190300	40.075	0
190400	33.734	1
190500	40.245	0
190600	43.842	1
190700	39.003	1
190800	39.995	1
190900	38.943	1
191000	0.481	0
191100	38.903	1
191200	47.619	1
191300	41.467	1
191400	39.374	0
191500	39.223	1
191600	33.904	1
191700	0.641	0
191800	45.275	0
191900	46.166	1
192000	44.874	1
192100	39.614	1
192200	38.493	1
192300	39.363	1
192400	39.374	0
192500	40.205	1
192600	41.257	1
192700	44.754	1
192800	38.722	1
192900	33.894	1
193000	38.792	1
193100	44.704	1
193200	38.883	1
193300	39.654	1
193400	43.502	1
193500	38.442	1
193600	46.868	0
193700	33.644	1
193800	33.934	1
193900	33.854	1
194000	39.344	1
194100	40.275	1
194200	38.653	1
194300	44.654	1
194400	43.782	1
194500	35.917	0
194600	34.755	1
194700	39.575	1
194800	0.161	0
194900	38.983	1
195000	0.15	0
195100	34.625	1
195200	35.186	1
195300	39.304	1
195400	39.093	1
195500	41.167	1
195600	37.731	1
195700	33.803	1
195800	0.48	0
195900	39.834	1
196000	38.883	1
196100	35.206	0
196200	39.514	1
196300	0.531	0
196400	42.63	1
196500	39.835	1
196600	45.535	0
196700	43.532	1
196800	0.501	0
196900	39.694	1
197000	44.814	1
197100	40.526	0
197200	0.561	0
197300	39.204	1
197400	0.541	0
197500	33.032	1
197600	34.705	1
197700	38.933	1
197800	39.133	1
197900	45.715	1
198000	39.424	1
198100	40.556	0
198200	38.993	1
198300	0.531	0
198400	45.856	1
198500	39.785	1
198600	44.895	0
198700	0.551	0
198800	39.865	0
198900	39.634	1
199000	0.13	0
199100	38.542	1
199200	39.604	1
199300	39.634	1
199400	35.065	0
199500	44.243	1
199600	41.568	0
199700	45.946	1
[truncated: 67,982 more rows]
