# Supplementary material for: Mesoscale simulation of biomembranes with FreeDTS
Source: Nat Commun. 2024 Jan 16;15:548. doi: 10.1038/s41467-024-44819-w (PMC10792169; doi:10.1038/s41467-024-44819-w)
Supplement: Supplementary file 6 — Source data [file 41467_2024_44819_MOESM6_ESM.zip › Source Data/Supplementary Figure 12/box_time_ms.xvg]

@ 1 step
@ 2 time (ms/1000)
@ 3 accepted move (1) rejected move (0)
1	8.04996	1
2	6.69227	0
3	1.75071	0
4	1.74662	0
5	0.625916	0
6	7.38106	1
7	0.62636	0
8	1.73434	0
9	1.7404	0
10	0.873839	0
11	1.79272	0
12	1.78055	0
13	1.09676	0
14	1.76006	0
15	7.39553	1
16	0.840003	0
17	1.77428	0
18	1.04861	0
19	1.82164	0
20	7.45294	1
21	0.948936	0
22	7.43106	1
23	1.76202	0
24	7.43267	1
25	1.77697	0
26	1.76764	0
27	0.91148	0
28	1.75884	0
29	0.893131	0
30	7.384	1
31	0.699097	0
32	1.77037	0
33	7.40987	1
34	0.814541	0
35	7.41475	1
36	7.41099	1
37	1.75852	0
38	1.81937	0
39	0.701701	0
40	0.669211	0
41	1.80256	0
42	1.11217	0
43	1.78234	0
44	0.682721	0
45	1.79602	0
46	1.81358	0
47	7.479	1
48	1.01984	0
49	1.04516	0
50	1.78372	0
51	0.703247	0
52	7.39296	1
53	1.75415	0
54	1.76664	0
55	7.39768	1
56	7.33603	1
57	1.74355	0
58	1.76774	0
59	0.632257	0
60	0.669311	0
61	1.73873	0
62	7.47759	1
63	1.77105	0
64	1.79137	0
65	7.05243	0
66	7.36671	1
67	7.3329	1
68	0.690079	0
69	1.77925	0
70	1.82899	0
71	7.4079	1
72	7.02992	0
73	7.39121	1
74	0.685713	0
75	7.38171	1
76	0.807584	0
77	1.75148	0
78	1.74564	0
79	0.8694	0
80	0.628606	0
81	0.828281	0
82	0.651879	0
83	1.05436	0
84	1.03454	0
85	1.00324	0
86	1.87975	0
87	7.4591	1
88	1.75131	0
89	7.48161	1
90	0.668739	0
91	7.57109	1
92	1.8121	0
93	7.20768	0
94	1.10544	0
95	0.657933	0
96	7.47006	1
97	1.75983	0
98	0.88085	0
99	1.80753	0
100	0.933249	0
101	7.13181	0
102	0.646224	0
103	1.78426	0
104	0.643664	0
105	0.738411	0
106	1.78908	0
107	1.76574	0
108	1.80939	0
109	0.76001	0
110	1.80375	0
111	1.74965	0
112	0.690494	0
113	1.00089	0
114	1.05992	0
115	1.84381	0
116	1.76841	0
117	1.78752	0
118	1.78536	0
119	7.42446	1
120	7.39377	1
121	7.44993	1
122	7.10688	0
123	1.80425	0
124	0.923546	0
125	1.04816	0
126	7.42921	1
127	1.7754	0
128	1.77042	0
129	0.759867	0
130	1.82133	0
131	1.84277	0
132	7.40376	1
133	1.76836	0
134	1.81148	0
135	0.803807	0
136	0.660983	0
137	0.654069	0
138	0.745239	0
139	0.73127	0
140	1.78419	0
141	1.77689	0
142	7.38773	1
143	0.653453	0
144	7.43465	1
145	0.77179	0
146	0.676969	0
147	0.730484	0
148	7.36363	1
149	1.78025	0
150	1.7971	0
151	0.986463	0
152	1.80817	0
153	0.688963	0
154	0.662399	0
155	1.777	0
156	7.4239	1
157	7.4005	1
158	7.37511	1
159	1.77095	0
160	0.764104	0
161	1.78559	0
162	7.37502	1
163	0.657047	0
164	1.80477	0
165	1.81535	0
166	7.10201	0
167	1.76789	0
168	0.629007	0
169	7.36817	1
170	1.79714	0
171	7.29875	1
172	7.36462	1
173	0.665003	0
174	1.77873	0
175	7.01878	0
176	1.79911	0
177	0.64206	0
178	0.638797	0
179	0.64136	0
180	7.39502	1
181	1.77039	0
182	0.701587	0
183	0.902161	0
184	0.707326	0
185	0.65467	0
186	1.775	0
187	0.638569	0
188	1.77966	0
189	1.78102	0
190	1.76051	0
191	1.7704	0
192	1.80059	0
193	1.79187	0
194	0.833706	0
195	0.818691	0
196	1.79097	0
197	1.85488	0
198	1.80407	0
199	0.851353	0
200	0.649246	0
201	0.728709	0
202	1.77192	0
203	1.76139	0
204	1.75317	0
205	1.05946	0
206	7.4633	1
207	0.753943	0
208	1.78127	0
209	7.33402	1
210	7.37763	1
211	1.77517	0
212	0.750764	0
213	1.79791	0
214	1.78898	0
215	0.641746	0
216	1.80023	0
217	0.706024	0
218	7.43621	1
219	7.0717	0
220	0.88835	0
221	0.730711	0
222	7.35577	1
223	1.77182	0
224	0.796664	0
225	1.76545	0
226	1.86209	0
227	1.80249	0
228	1.79033	0
229	1.76162	0
230	1.11496	0
231	1.81235	0
232	0.741447	0
233	1.83711	0
234	0.896939	0
235	7.43547	1
236	7.42274	1
237	7.39685	1
238	0.724171	0
239	7.37435	1
240	1.79067	0
241	1.07718	0
242	7.35686	1
243	0.740689	0
244	1.77055	0
245	1.78844	0
246	0.897797	0
247	0.856877	0
248	0.841779	0
249	0.773479	0
250	0.708141	0
251	1.76534	0
252	0.884987	0
253	1.10055	0
254	0.877989	0
255	0.859683	0
256	7.41546	1
257	0.69101	0
258	1.7981	0
259	1.01268	0
260	1.75478	0
261	1.7826	0
262	1.75412	0
263	1.80005	0
264	7.36651	1
265	0.711219	0
266	1.78331	0
267	1.77682	0
268	1.7479	0
269	1.76202	0
270	7.36108	1
271	7.38779	1
272	1.01384	0
273	0.617873	0
274	1.78137	0
275	7.40206	1
276	7.29267	1
277	1.77506	0
278	1.01404	0
279	0.623611	0
280	0.933377	0
281	1.75459	0
282	0.630983	0
283	0.763101	0
284	0.976101	0
285	1.77173	0
286	1.73895	0
287	0.694916	0
288	1.76033	0
289	7.39636	1
290	7.42593	1
291	0.760826	0
292	1.75759	0
293	0.785643	0
294	7.3478	1
295	0.77179	0
296	7.32021	1
297	7.31102	1
298	7.06812	0
299	0.791886	0
300	0.84882	0
301	0.637724	0
302	7.34195	1
303	7.02676	0
304	0.894433	0
305	7.02615	0
306	0.84175	0
307	1.79794	0
308	0.6634	0
309	1.76378	0
310	1.77624	0
311	7.42675	1
312	0.738326	0
313	1.7659	0
314	0.635649	0
315	0.666249	0
316	0.647256	0
317	0.695174	0
318	1.75948	0
319	1.75457	0
320	0.718261	0
321	0.722397	0
322	1.76764	0
323	1.78548	0
324	7.06829	0
325	0.636079	0
326	1.79723	0
327	1.75689	0
328	7.37897	1
329	0.745383	0
330	1.78165	0
331	7.33412	1
332	0.827851	0
333	1.80382	0
334	7.32786	1
335	1.1061	0
336	1.81154	0
337	7.15371	0
338	0.642131	0
339	0.767296	0
340	1.04522	0
341	7.46801	1
342	1.81543	0
343	1.0927	0
344	7.4172	1
345	7.38561	1
346	1.79383	0
347	7.32618	1
348	0.806999	0
349	1.76957	0
350	0.787047	0
351	0.951197	0
352	7.36596	1
353	1.75729	0
354	1.76565	0
355	1.76661	0
356	1.75529	0
357	0.747244	0
358	1.75893	0
359	1.78642	0
360	7.3849	1
361	7.33924	1
362	1.75696	0
363	1.7705	0
364	7.36021	1
365	1.81504	0
366	0.66061	0
367	1.78062	0
368	1.77692	0
369	1.78091	0
370	0.639684	0
371	0.641646	0
372	1.79537	0
373	1.77066	0
374	1.81812	0
375	1.77544	0
376	1.74885	0
377	1.75157	0
378	0.977804	0
379	1.80487	0
380	0.862631	0
381	7.15817	0
382	0.826306	0
383	1.77772	0
384	7.35509	1
385	1.7674	0
386	1.77035	0
387	1.76195	0
388	1.83394	0
389	0.650863	0
390	7.38457	1
391	0.832933	0
392	7.3371	1
393	7.03845	0
394	0.71388	0
395	1.06573	0
396	1.76617	0
397	7.0447	0
398	0.80989	0
399	1.77926	0
400	1.77971	0
401	7.40196	1
402	7.12222	0
403	0.71129	0
404	1.7692	0
405	0.642147	0
406	0.823	0
407	0.966154	0
408	1.79508	0
409	1.77451	0
410	0.84142	0
411	0.674664	0
412	1.81065	0
413	1.78608	0
414	0.731729	0
415	1.77903	0
416	0.753656	0
417	7.09666	0
418	0.651837	0
419	0.726304	0
420	0.710919	0
421	1.79425	0
422	0.767324	0
423	1.76001	0
424	0.856606	0
425	1.80274	0
426	1.77777	0
427	0.676897	0
428	0.769729	0
429	1.81298	0
430	1.75808	0
431	7.07241	0
432	1.76675	0
433	1.77971	0
434	0.70475	0
435	0.65049	0
436	0.706811	0
437	7.40256	1
438	1.77165	0
439	0.647871	0
440	1.75337	0
441	7.35599	1
442	1.76432	0
443	1.79547	0
444	0.702374	0
445	0.66801	0
446	1.08332	0
447	7.40037	1
448	0.696319	0
449	0.722669	0
450	1.77679	0
451	1.01227	0
452	1.76653	0
453	1.76568	0
454	7.11922	0
455	0.711306	0
456	1.769	0
457	1.77072	0
458	0.794504	0
459	1.78331	0
460	0.66715	0
461	1.77657	0
462	1.76863	0
463	0.744753	0
464	0.746886	0
465	1.7446	0
466	0.73306	0
467	0.624786	0
468	1.75423	0
469	1.75741	0
470	0.643134	0
471	0.668683	0
472	7.1323	0
473	0.652123	0
474	1.07617	0
475	1.03926	0
476	7.4413	1
477	0.631741	0
478	0.654841	0
479	1.78316	0
480	0.822627	0
481	0.993691	0
482	0.645339	0
483	7.12975	0
484	7.41745	1
485	0.961301	0
486	7.43556	1
487	1.77055	0
488	0.627777	0
489	0.649231	0
490	1.77156	0
491	0.667437	0
492	1.81494	0
493	0.680619	0
494	1.75416	0
495	7.42135	1
496	1.07178	0
497	1.76903	0
498	7.35481	1
499	7.12309	0
500	7.07537	0
501	0.643363	0
502	1.7617	0
503	0.934409	0
504	0.685041	0
505	1.79939	0
506	1.79223	0
507	1.77906	0
508	7.41268	1
509	1.76839	0
510	0.715813	0
511	1.78907	0
512	7.45742	1
513	1.79485	0
514	0.873623	0
515	0.72181	0
516	1.82635	0
517	0.694601	0
518	1.7756	0
519	7.38215	1
520	0.662686	0
521	1.77424	0
522	1.10199	0
523	1.82714	0
524	7.17435	0
525	7.423	1
526	0.660237	0
527	7.38964	1
528	0.966913	0
529	7.41268	1
530	7.4701	1
531	0.772734	0
532	7.39874	1
533	0.825963	0
534	1.78923	0
535	7.08771	0
536	7.12951	0
537	1.79176	0
538	7.36267	1
539	7.09005	0
540	1.77251	0
541	0.70329	0
542	1.79194	0
543	0.981324	0
544	0.801216	0
545	0.860227	0
546	0.715213	0
547	7.44925	1
548	7.09332	0
549	1.78633	0
550	0.940679	0
551	1.76854	0
552	0.866024	0
553	0.809474	0
554	1.77747	0
555	1.05186	0
556	1.775	0
557	0.66479	0
558	0.875083	0
559	0.792557	0
560	0.977904	0
561	7.23097	0
562	0.799499	0
563	1.81201	0
564	1.79597	0
565	1.78768	0
566	1.76904	0
567	1.75427	0
568	1.75724	0
569	1.76877	0
570	7.40415	1
571	1.77042	0
572	0.650319	0
573	0.994421	0
574	0.793301	0
575	1.76114	0
576	1.76743	0
577	1.77321	0
578	1.76567	0
579	0.697864	0
580	1.75891	0
581	1.77825	0
582	0.64717	0
583	1.78434	0
584	0.936899	0
585	0.651477	0
586	1.79478	0
587	1.77344	0
588	0.75148	0
589	7.09391	0
590	7.07748	0
591	1.76203	0
592	1.74789	0
593	0.737253	0
594	7.35796	1
595	0.685971	0
596	1.77135	0
597	1.76172	0
598	1.76351	0
599	1.78297	0
600	1.78493	0
601	1.11114	0
602	0.672604	0
603	1.78506	0
604	1.75947	0
605	7.43897	1
606	1.74295	0
607	7.40358	1
608	0.800486	0
609	0.789709	0
610	1.04343	0
611	7.14592	0
612	1.78439	0
613	1.77483	0
614	7.44531	1
615	1.75317	0
616	0.671946	0
617	1.77039	0
618	1.77696	0
619	0.813539	0
620	1.7737	0
621	1.75921	0
622	7.40879	1
623	1.76487	0
624	0.887563	0
625	7.40252	1
626	0.682393	0
627	1.02534	0
628	7.37863	1
629	0.775611	0
630	1.79422	0
631	0.85861	0
632	1.78973	0
633	1.76275	0
634	1.7691	0
635	1.7581	0
636	1.74693	0
637	1.78268	0
638	1.76499	0
639	1.76937	0
640	0.859869	0
641	7.45242	1
642	7.38808	1
643	7.45245	1
644	1.77056	0
645	1.76099	0
646	7.42789	1
647	0.65049	0
648	1.78632	0
649	0.718961	0
650	1.00683	0
651	1.8068	0
652	1.76953	0
653	7.12498	0
654	7.10449	0
655	0.647341	0
656	1.78593	0
657	7.4134	1
658	0.655314	0
659	1.8201	0
660	1.04765	0
661	1.77378	0
662	7.44408	1
663	1.00819	0
664	1.77103	0
665	0.964351	0
666	1.80242	0
667	7.13892	0
668	1.76653	0
669	0.839416	0
670	7.40999	1
671	7.39619	1
672	7.34233	1
673	7.40512	1
674	1.77667	0
675	1.77351	0
676	1.80753	0
677	0.872909	0
678	1.76869	0
679	0.775367	0
680	7.24668	0
681	1.77995	0
682	1.78101	0
683	1.7751	0
684	7.08127	0
685	7.39798	1
686	0.71537	0
687	0.934021	0
688	1.78868	0
689	1.82276	0
690	1.77016	0
691	7.09788	0
692	1.74896	0
693	1.8073	0
694	1.02612	0
695	1.75263	0
696	0.668553	0
697	7.06113	0
698	0.651936	0
699	0.958037	0
700	1.77717	0
701	1.0533	0
702	7.38151	1
703	0.935094	0
704	0.878489	0
705	1.7776	0
706	0.63811	0
707	1.76697	0
708	1.76166	0
709	1.79538	0
710	1.75656	0
711	1.77796	0
712	7.13482	0
713	1.06023	0
714	0.660696	0
715	0.887491	0
716	1.7912	0
717	7.09789	0
718	1.76817	0
719	7.04651	0
720	0.62523	0
721	7.12215	0
722	1.79655	0
723	1.77236	0
724	0.710461	0
725	1.76874	0
726	1.77899	0
727	0.856877	0
728	0.726003	0
729	0.626159	0
730	0.680174	0
731	7.42085	1
732	0.691051	0
733	7.35808	1
734	0.769241	0
735	1.75581	0
736	0.714553	0
737	7.43008	1
738	0.666264	0
739	1.77757	0
740	0.68182	0
741	1.76572	0
742	1.77495	0
743	1.78193	0
744	7.41239	1
745	7.11871	0
746	0.760754	0
747	1.79335	0
748	0.630496	0
749	0.8383	0
750	1.76446	0
751	1.77818	0
752	1.75817	0
753	1.02465	0
754	7.09513	0
755	1.78012	0
756	1.7658	0
757	7.36893	1
758	1.78815	0
759	1.79365	0
760	0.7007	0
761	1.01164	0
762	0.878631	0
763	1.77855	0
764	0.838229	0
765	7.48003	1
766	1.80421	0
767	0.952557	0
768	0.780534	0
769	1.78774	0
770	7.53518	1
771	7.18611	0
772	0.793944	0
773	0.794733	0
774	1.77805	0
775	1.79705	0
776	1.75961	0
777	0.948621	0
778	7.4013	1
779	0.734663	0
780	1.77932	0
781	1.76829	0
782	7.38514	1
783	1.7828	0
784	1.77776	0
785	1.77384	0
786	0.740401	0
787	1.77524	0
788	0.762959	0
789	1.78266	0
790	1.78253	0
791	0.676611	0
792	0.801387	0
793	0.775139	0
794	1.75241	0
795	7.39529	1
796	7.36953	1
797	1.73917	0
798	0.854789	0
799	7.05395	0
800	7.11153	0
801	0.689937	0
802	1.76268	0
803	0.694044	0
804	0.943869	0
805	1.78824	0
806	7.15741	0
807	1.78874	0
808	7.06913	0
809	0.821226	0
810	1.75747	0
811	1.77677	0
812	0.649131	0
813	0.924103	0
814	0.687201	0
815	0.676811	0
816	1.77141	0
817	1.75665	0
818	0.918179	0
819	7.43817	1
820	0.718819	0
821	0.829884	0
822	1.81522	0
823	7.41155	1
824	7.07047	0
825	0.912681	0
826	0.861873	0
827	1.77624	0
828	0.985204	0
829	1.8129	0
830	0.677211	0
831	1.77826	0
832	0.738241	0
833	1.8285	0
834	1.78092	0
835	0.68059	0
836	1.77058	0
837	0.856247	0
838	1.76791	0
839	0.626417	0
840	1.75653	0
841	1.7997	0
842	1.76011	0
843	0.896996	0
844	0.664346	0
845	0.820867	0
846	0.652007	0
847	1.79005	0
848	0.708829	0
849	0.717446	0
850	0.649761	0
851	1.81387	0
852	0.80591	0
853	1.80892	0
854	0.677913	0
855	1.78726	0
856	7.48439	1
857	0.745827	0
858	7.40817	1
859	0.7012	0
860	0.7086	0
861	1.79982	0
862	0.691224	0
863	1.78284	0
864	1.77351	0
865	7.11704	0
866	7.37368	1
867	7.11534	0
868	7.09988	0
869	1.75775	0
870	0.806469	0
871	1.78463	0
872	1.76096	0
873	1.77005	0
874	1.76736	0
875	7.41351	1
876	7.41581	1
877	7.12694	0
878	0.636923	0
879	1.77168	0
880	0.67103	0
881	7.43177	1
882	1.75918	0
883	0.657933	0
884	1.81135	0
885	7.16751	0
886	0.658549	0
887	0.668524	0
888	1.77965	0
889	0.654054	0
890	7.41075	1
891	1.76063	0
892	1.77477	0
893	1.80035	0
894	0.79373	0
895	1.76592	0
896	0.86472	0
897	7.39666	1
898	1.77553	0
899	7.08103	0
900	1.76902	0
901	0.945673	0
902	1.8037	0
903	7.13884	0
904	0.718133	0
905	0.939374	0
906	0.952114	0
907	1.80435	0
908	1.77845	0
909	7.09478	0
910	1.75354	0
911	0.918966	0
912	1.73849	0
913	7.01087	0
914	7.41912	1
915	0.700699	0
916	1.77621	0
917	1.77905	0
918	1.77129	0
919	1.7684	0
920	1.90501	0
921	0.672389	0
922	1.78486	0
923	7.45338	1
924	1.00896	0
925	7.0807	0
926	1.74541	0
927	1.75757	0
928	0.653181	0
929	1.76099	0
930	1.74961	0
931	1.75622	0
932	0.745139	0
933	0.992231	0
934	1.75037	0
935	0.829026	0
936	0.903007	0
937	0.888021	0
938	0.79612	0
939	1.77994	0
940	1.7602	0
941	0.808759	0
942	0.750434	0
943	0.715627	0
944	7.47902	1
945	1.74729	0
946	7.09069	0
947	7.39194	1
948	0.780206	0
949	1.76605	0
950	0.642117	0
951	0.834893	0
952	1.77308	0
953	1.75865	0
954	1.75299	0
955	7.1517	0
956	7.39867	1
957	0.670743	0
958	0.918407	0
959	1.80092	0
960	7.1018	0
961	7.04722	0
962	1.77149	0
963	1.05874	0
964	0.813224	0
965	1.89707	0
966	7.41055	1
967	7.40007	1
968	0.635563	0
969	1.75394	0
970	0.702817	0
971	1.78656	0
972	7.10948	0
973	1.75935	0
974	1.78214	0
975	1.74969	0
976	7.06447	0
977	1.008	0
978	7.45646	1
979	1.74942	0
980	1.78968	0
981	0.665033	0
982	1.74875	0
983	7.12485	0
984	0.656287	0
985	0.784914	0
986	7.15302	0
987	1.76834	0
988	0.940363	0
989	1.75336	0
990	0.663843	0
991	1.74821	0
992	0.66121	0
993	1.79449	0
994	0.804737	0
995	1.08735	0
996	0.793157	0
997	1.82186	0
998	7.4154	1
999	0.720494	0
1000	0.794274	0
1001	0.787819	0
1002	1.84114	0
1003	1.81503	0
1004	1.78456	0
1005	0.931246	0
1006	7.25161	0
1007	0.812409	0
1008	0.824001	0
1009	0.663386	0
1010	1.76663	0
1011	1.76653	0
1012	1.78751	0
1013	1.80086	0
1014	0.66718	0
1015	0.76545	0
1016	0.781623	0
1017	1.7736	0
1018	7.53011	1
1019	0.799413	0
1020	0.96674	0
1021	0.636263	0
1022	1.81958	0
1023	1.80305	0
1024	0.824203	0
1025	1.807	0
1026	7.37998	1
1027	7.02044	0
1028	0.644237	0
1029	0.639327	0
1030	1.79674	0
1031	1.75757	0
1032	1.74848	0
1033	0.822227	0
1034	7.42615	1
1035	0.690337	0
1036	0.635491	0
1037	1.77086	0
1038	1.75918	0
1039	0.870303	0
1040	1.74826	0
1041	7.39988	1
1042	1.76867	0
1043	0.932404	0
1044	1.75175	0
1045	1.77726	0
1046	1.76482	0
1047	0.743264	0
1048	1.77584	0
1049	1.78057	0
1050	0.889281	0
1051	1.81068	0
1052	0.677426	0
1053	1.79773	0
1054	0.780363	0
1055	7.10084	0
1056	0.811234	0
1057	1.8963	0
1058	1.77934	0
1059	7.47512	1
1060	0.718861	0
1061	0.781036	0
1062	1.75955	0
1063	0.675724	0
1064	1.74758	0
1065	0.658491	0
1066	1.74594	0
1067	0.636707	0
1068	0.632199	0
1069	1.75626	0
1070	1.74987	0
1071	7.16579	0
1072	7.36923	1
1073	1.01416	0
1074	1.00075	0
1075	1.75724	0
1076	0.779947	0
1077	0.955447	0
1078	7.40446	1
1079	0.80073	0
1080	0.935324	0
1081	7.37179	1
1082	0.933506	0
1083	1.76884	0
1084	7.40743	1
1085	0.773064	0
1086	7.22476	0
1087	1.80377	0
1088	1.75437	0
1089	1.08971	0
1090	0.930244	0
1091	7.11549	0
1092	1.77139	0
1093	0.894204	0
1094	0.894749	0
1095	7.53069	1
1096	0.732746	0
1097	1.75467	0
1098	0.890311	0
1099	7.11315	0
1100	0.80654	0
1101	0.637437	0
1102	7.38715	1
1103	1.78327	0
1104	0.894033	0
1105	1.79269	0
1106	1.78031	0
1107	1.77906	0
1108	0.69652	0
1109	7.47056	1
1110	1.77347	0
1111	1.06503	0
1112	1.7712	0
1113	0.684197	0
1114	0.790353	0
1115	1.76973	0
1116	0.643807	0
1117	1.76197	0
1118	0.63436	0
1119	0.72095	0
1120	0.645911	0
1121	7.44908	1
1122	7.08306	0
1123	7.34863	1
1124	1.76624	0
1125	1.76959	0
1126	0.649101	0
1127	0.905269	0
1128	7.4174	1
1129	0.640614	0
1130	1.75883	0
1131	0.649547	0
1132	0.643536	0
1133	1.75901	0
1134	0.675824	0
1135	0.670199	0
1136	1.7508	0
1137	1.76283	0
1138	0.629737	0
1139	0.63406	0
1140	1.77102	0
1141	1.76066	0
1142	0.919437	0
1143	1.7658	0
1144	0.831816	0
1145	0.681147	0
1146	0.792257	0
1147	0.828539	0
1148	1.80259	0
1149	1.75237	0
1150	7.43316	1
1151	0.948063	0
1152	7.08882	0
1153	1.78005	0
1154	1.7979	0
1155	1.75898	0
1156	0.667594	0
1157	0.66124	0
1158	0.658993	0
1159	1.79956	0
1160	1.76462	0
1161	0.680133	0
1162	0.648057	0
1163	0.654943	0
1164	7.43793	1
1165	1.7586	0
1166	7.38796	1
1167	1.77377	0
1168	7.16563	0
1169	0.816301	0
1170	1.76774	0
1171	0.677927	0
1172	1.01539	0
1173	1.76243	0
1174	7.41225	1
1175	1.79024	0
1176	7.37157	1
1177	1.7663	0
1178	0.661969	0
1179	0.653926	0
1180	1.78058	0
1181	0.703804	0
1182	1.77063	0
1183	1.76584	0
1184	0.871877	0
1185	1.77392	0
1186	0.652824	0
1187	1.75466	0
1188	1.746	0
1189	1.74879	0
1190	7.08687	0
1191	0.703047	0
1192	0.700199	0
1193	1.76296	0
1194	1.76298	0
1195	7.37734	1
1196	7.58729	1
1197	0.811779	0
1198	7.36651	1
1199	7.05246	0
1200	7.4309	1
1201	0.707096	0
1202	0.644136	0
1203	7.39821	1
1204	0.641489	0
1205	1.01905	0
1206	0.717201	0
1207	1.78714	0
1208	7.40745	1
1209	0.645524	0
1210	0.650491	0
1211	0.662857	0
1212	7.39306	1
1213	7.3711	1
1214	1.75853	0
1215	1.76572	0
1216	0.76781	0
1217	1.76519	0
1218	1.75274	0
1219	0.902934	0
1220	1.75788	0
1221	0.895764	0
1222	1.74902	0
1223	1.05877	0
1224	0.682909	0
1225	0.984159	0
1226	1.79617	0
1227	1.00414	0
1228	1.7768	0
1229	0.782781	0
1230	0.787906	0
1231	1.05868	0
1232	1.77092	0
1233	1.76351	0
1234	7.18638	0
1235	7.40545	1
1236	0.970247	0
1237	0.628764	0
1238	0.640671	0
1239	7.39777	1
1240	0.753026	0
1241	0.7162	0
1242	7.45308	1
1243	1.79455	0
1244	1.78001	0
1245	7.10436	0
1246	0.713523	0
1247	1.75903	0
1248	0.714754	0
1249	1.76995	0
1250	0.635534	0
1251	0.637051	0
1252	1.79555	0
1253	1.77265	0
1254	0.621521	0
1255	1.76352	0
1256	0.780349	0
1257	0.640314	0
1258	0.640829	0
1259	0.72022	0
1260	0.65381	0
1261	1.82824	0
1262	7.1802	0
1263	7.15477	0
1264	1.04184	0
1265	0.716257	0
1266	0.801001	0
1267	1.84763	0
1268	0.632943	0
1269	0.95957	0
1270	7.7806	1
1271	0.728566	0
1272	1.84889	0
1273	1.81768	0
1274	1.82425	0
1275	1.83266	0
1276	0.711519	0
1277	7.28858	0
1278	1.81374	0
1279	0.670227	0
1280	1.82229	0
1281	0.743837	0
1282	1.80956	0
1283	0.74969	0
1284	1.76813	0
1285	1.83359	0
1286	0.652323	0
1287	0.699854	0
1288	0.814169	0
1289	7.47614	1
1290	1.80627	0
1291	7.42069	1
1292	1.76684	0
1293	1.81376	0
1294	0.984087	0
1295	0.976071	0
1296	0.962819	0
1297	0.876671	0
1298	1.79587	0
1299	0.807314	0
1300	0.723084	0
1301	1.83521	0
1302	7.18535	0
1303	7.62614	1
1304	0.655127	0
1305	0.993804	0
1306	0.661526	0
1307	1.8596	0
1308	0.806226	0
1309	7.52655	1
1310	1.80889	0
1311	1.76406	0
1312	0.797566	0
1313	1.96925	0
1314	0.64435	0
1315	0.792714	0
1316	0.643177	0
1317	7.68837	1
1318	0.642117	0
1319	1.83842	0
1320	1.81967	0
1321	0.812223	0
1322	1.84572	0
1323	1.82429	0
1324	0.652537	0
1325	1.8368	0
1326	1.8217	0
1327	0.92698	0
1328	1.85825	0
1329	1.81255	0
1330	1.82429	0
1331	0.658263	0
1332	1.81993	0
1333	0.858881	0
1334	0.649289	0
1335	7.41498	0
1336	1.83461	0
1337	7.27807	0
1338	1.85369	0
1339	0.906184	0
1340	1.81891	0
1341	1.83359	0
1342	2.14296	0
1343	1.85002	0
1344	0.629221	0
1345	0.664417	0
1346	1.78662	0
1347	0.670427	0
1348	0.990514	0
1349	1.82525	0
1350	1.06309	0
1351	1.84304	0
1352	1.78047	0
1353	1.88619	0
1354	7.19521	0
1355	0.645251	0
1356	0.89761	0
1357	1.05638	0
1358	0.659077	0
1359	1.85083	0
1360	0.945271	0
1361	1.77375	0
1362	7.47842	1
1363	7.179	0
1364	7.45965	1
1365	0.72533	0
1366	0.653881	0
1367	7.40308	1
1368	1.76866	0
1369	7.54207	1
1370	0.689536	0
1371	1.83397	0
1372	1.81676	0
1373	1.76992	0
1374	7.56853	1
1375	1.81427	0
1376	1.76109	0
1377	1.77656	0
1378	0.65975	0
1379	1.81006	0
1380	1.77123	0
1381	1.77145	0
1382	1.8069	0
1383	0.72994	0
1384	0.80531	0
1385	1.78158	0
1386	7.38372	1
1387	1.77776	0
1388	0.909276	0
1389	0.638769	0
1390	1.83618	0
1391	1.77358	0
1392	1.78218	0
1393	0.654254	0
1394	1.80216	0
1395	7.4675	1
1396	7.48231	1
1397	7.18316	0
1398	7.44106	1
1399	0.63595	0
1400	1.8	0
1401	1.75837	0
1402	1.88257	0
1403	0.734691	0
1404	7.44422	1
1405	1.81307	0
1406	1.82266	0
1407	7.5601	1
1408	7.40675	1
1409	1.77016	0
1410	7.41441	1
1411	1.82066	0
1412	1.77753	0
1413	1.8153	0
1414	1.87374	0
1415	1.82587	0
1416	1.81101	0
1417	1.85485	0
1418	7.31713	0
1419	0.668996	0
1420	0.786103	0
1421	1.80331	0
1422	1.78559	0
1423	1.76907	0
1424	7.17141	0
1425	7.17316	0
1426	1.8067	0
1427	1.79299	0
1428	1.79976	0
1429	1.76283	0
1430	1.77596	0
1431	1.78456	0
1432	0.625157	0
1433	0.936126	0
1434	1.80006	0
1435	1.77952	0
1436	1.7588	0
1437	7.42749	1
1438	0.646769	0
1439	7.12179	0
1440	1.77388	0
1441	0.683481	0
1442	1.76902	0
1443	1.78578	0
1444	0.663471	0
1445	7.4243	1
1446	1.77768	0
1447	1.77556	0
1448	0.916947	0
1449	0.99747	0
1450	7.41664	1
1451	0.683237	0
1452	1.82516	0
1453	0.627033	0
1454	1.77954	0
1455	1.77704	0
1456	1.80339	0
1457	7.46166	1
1458	7.59438	1
1459	0.737497	0
1460	0.73087	0
1461	0.892244	0
1462	7.14438	0
1463	1.79496	0
1464	0.74159	0
1465	0.661083	0
1466	0.657576	0
1467	1.78941	0
1468	0.814327	0
1469	0.697393	0
1470	0.658047	0
1471	0.748674	0
1472	1.78165	0
1473	1.78799	0
1474	1.01154	0
1475	7.56006	1
1476	0.887034	0
1477	0.809274	0
1478	0.789751	0
1479	0.804637	0
1480	2.13925	0
1481	0.758536	0
1482	1.90587	0
1483	1.77912	0
1484	8.68934	1
1485	0.703033	0
1486	0.754987	0
1487	0.781049	0
1488	0.898727	0
1489	1.86958	0
1490	1.81665	0
1491	0.694573	0
1492	1.7684	0
1493	1.79192	0
1494	0.654499	0
1495	0.635233	0
1496	0.633589	0
1497	1.79129	0
1498	1.04962	0
1499	0.679731	0
1500	1.79179	0
1501	1.83899	0
1502	0.938573	0
1503	1.80398	0
1504	0.672904	0
1505	0.624056	0
1506	0.646656	0
1507	1.84381	0
1508	0.69453	0
1509	1.81304	0
1510	1.78187	0
1511	0.752383	0
1512	0.647484	0
1513	0.648157	0
1514	7.23387	0
1515	0.825404	0
1516	1.9646	0
1517	1.77415	0
1518	0.666364	0
1519	9.11068	1
1520	1.7849	0
1521	7.1258	0
1522	1.83191	0
1523	1.82108	0
1524	1.77225	0
1525	0.858981	0
1526	0.641546	0
1527	1.81878	0
1528	1.78198	0
1529	1.76275	0
1530	7.4092	1
1531	7.42821	1
1532	0.683066	0
1533	0.72722	0
1534	7.46369	1
1535	1.78175	0
1536	1.00122	0
1537	7.43933	1
1538	0.876329	0
1539	0.932891	0
1540	1.77036	0
1541	1.76708	0
1542	1.79585	0
1543	7.11287	0
1544	0.840504	0
1545	1.80392	0
1546	0.906313	0
1547	1.82506	0
1548	0.786159	0
1549	1.76445	0
1550	7.1823	0
1551	1.77048	0
1552	1.76157	0
1553	1.77357	0
1554	1.76014	0
1555	0.871819	0
1556	1.75895	0
1557	0.756731	0
1558	0.79748	0
1559	1.78898	0
1560	0.815557	0
1561	1.77729	0
1562	1.7738	0
1563	1.0464	0
1564	7.43056	1
1565	0.898356	0
1566	1.80959	0
1567	1.77022	0
1568	7.09554	0
1569	0.672044	0
1570	1.77234	0
1571	1.78681	0
1572	1.78177	0
1573	7.37484	1
1574	1.78111	0
1575	0.656114	0
1576	0.635763	0
1577	0.918279	0
1578	1.8088	0
1579	1.76764	0
1580	0.963934	0
1581	1.77382	0
1582	1.76001	0
1583	0.865894	0
1584	0.757161	0
1585	1.77813	0
1586	1.76255	0
1587	7.39032	1
1588	1.78403	0
1589	0.744037	0
1590	0.774109	0
1591	0.753099	0
1592	7.47975	1
1593	7.57139	1
1594	0.799084	0
1595	7.6543	1
1596	1.81992	0
1597	0.659034	0
1598	0.674379	0
1599	7.59522	1
1600	0.653554	0
1601	1.76668	0
1602	7.53492	1
1603	7.48291	1
1604	0.978363	0
1605	1.78485	0
1606	0.83309	0
1607	1.79932	0
1608	1.82828	0
1609	7.50289	1
1610	1.79909	0
1611	0.738627	0
1612	0.801201	0
1613	7.19111	0
1614	1.77987	0
1615	1.81442	0
1616	1.82519	0
1617	1.77111	0
1618	7.10167	0
1619	1.76514	0
1620	1.76329	0
1621	1.76582	0
1622	1.77727	0
1623	0.875513	0
1624	1.75877	0
1625	0.625989	0
1626	7.47	1
1627	0.631154	0
1628	1.76631	0
1629	1.75904	0
1630	1.77307	0
1631	1.78819	0
1632	1.78404	0
1633	0.653854	0
1634	1.78107	0
1635	1.75801	0
1636	1.77789	0
1637	7.43848	1
1638	0.895809	0
1639	1.76923	0
1640	1.7679	0
1641	1.80683	0
1642	1.78132	0
1643	1.76256	0
1644	1.79257	0
1645	0.811964	0
1646	0.730411	0
1647	0.716243	0
1648	1.79349	0
1649	1.77299	0
1650	1.77972	0
1651	0.913741	0
1652	0.783554	0
1653	0.630683	0
1654	0.682766	0
1655	1.7754	0
1656	0.778287	0
1657	1.77895	0
1658	7.45831	1
1659	1.77815	0
1660	7.12905	0
1661	1.76957	0
1662	7.14814	0
1663	7.44574	1
1664	0.971807	0
1665	0.944457	0
1666	1.78625	0
1667	7.14538	0
1668	1.81244	0
1669	1.82173	0
1670	1.7737	0
1671	0.642876	0
1672	1.79588	0
1673	0.838543	0
1674	1.86577	0
1675	1.79016	0
1676	1.78413	0
1677	0.813754	0
1678	1.7753	0
1679	0.663471	0
1680	1.81019	0
1681	1.77893	0
1682	0.815243	0
1683	7.19079	0
1684	1.79725	0
1685	1.80985	0
1686	0.652037	0
1687	1.7974	0
1688	0.811621	0
1689	0.831773	0
1690	0.808071	0
1691	0.985763	0
1692	7.46317	1
1693	0.836381	0
1694	1.93145	0
1695	1.05745	0
1696	0.799456	0
1697	1.8059	0
1698	1.84854	0
1699	1.11396	0
1700	7.20778	0
1701	0.701887	0
1702	1.77587	0
1703	1.77163	0
1704	0.666463	0
1705	0.791226	0
1706	7.44234	1
1707	7.39913	1
1708	0.765049	0
1709	0.94437	0
1710	0.94125	0
1711	0.759724	0
1712	0.716886	0
1713	1.81771	0
1714	0.772004	0
1715	0.831516	0
1716	0.834393	0
1717	7.42706	1
1718	1.77218	0
1719	1.78204	0
1720	7.10137	0
1721	1.76793	0
1722	0.629809	0
1723	7.46224	1
1724	1.75805	0
1725	1.76416	0
1726	7.40912	1
1727	7.05773	0
1728	1.78995	0
1729	1.78993	0
1730	7.05727	0
1731	0.649503	0
1732	1.76695	0
1733	7.37524	1
1734	1.77298	0
1735	1.77517	0
1736	1.7777	0
1737	0.744653	0
1738	0.762543	0
1739	7.11405	0
1740	1.7897	0
1741	0.729853	0
1742	7.18136	0
1743	0.63459	0
1744	7.4705	1
1745	1.79747	0
1746	0.99246	0
1747	7.12259	0
1748	0.712479	0
1749	1.77487	0
1750	1.76432	0
1751	0.930717	0
1752	1.77838	0
1753	7.16594	0
1754	1.78517	0
1755	0.805911	0
1756	7.09622	0
1757	1.81217	0
1758	1.79846	0
1759	1.82963	0
1760	0.84172	0
1761	0.802963	0
1762	0.836053	0
1763	0.64488	0
1764	1.79992	0
1765	0.715684	0
1766	0.694631	0
1767	0.773364	0
1768	7.27502	0
1769	1.84072	0
1770	0.781393	0
1771	7.50258	1
1772	0.737539	0
1773	0.882826	0
1774	1.83531	0
1775	1.79169	0
1776	0.820839	0
1777	0.826779	0
1778	0.9223	0
1779	7.64323	1
1780	7.64904	1
1781	7.68472	1
1782	7.48146	1
1783	1.77909	0
1784	0.833891	0
1785	7.41442	1
1786	0.740587	0
1787	0.81208	0
1788	0.683439	0
1789	1.81366	0
1790	0.793644	0
1791	7.48154	1
1792	1.78719	0
1793	0.631356	0
1794	0.62978	0
1795	0.639741	0
1796	0.701086	0
1797	0.676124	0
1798	1.80023	0
1799	1.01098	0
1800	7.55613	1
1801	1.00521	0
1802	0.775424	0
1803	1.80302	0
1804	7.49844	1
1805	1.13066	0
1806	1.78961	0
1807	1.79259	0
1808	1.8045	0
1809	1.7993	0
1810	1.80809	0
1811	0.943483	0
1812	0.91835	0
1813	0.798454	0
1814	0.949881	0
1815	0.64624	0
1816	7.50412	1
1817	1.78387	0
1818	0.734749	0
1819	0.734434	0
1820	0.851139	0
1821	0.820537	0
1822	1.78278	0
1823	0.701086	0
1824	1.08239	0
1825	1.06311	0
1826	0.691897	0
1827	0.694559	0
1828	0.65842	0
1829	1.81227	0
1830	1.79025	0
1831	7.4998	1
1832	1.81835	0
1833	1.77576	0
1834	7.15681	0
1835	0.701099	0
1836	0.680331	0
1837	1.82484	0
1838	7.20294	0
1839	0.692297	0
1840	0.64292	0
1841	0.65623	0
1842	1.78834	0
1843	1.81656	0
1844	0.762571	0
1845	7.1643	0
1846	1.77694	0
1847	1.79756	0
1848	1.829	0
1849	1.06	0
1850	0.662657	0
1851	1.81002	0
1852	7.54196	1
1853	0.806526	0
1854	1.79317	0
1855	1.77458	0
1856	1.77367	0
1857	1.79432	0
1858	1.79943	0
1859	7.48504	1
1860	0.666206	0
1861	0.774867	0
1862	0.750234	0
1863	0.914901	0
1864	1.82864	0
1865	0.943697	0
1866	1.79107	0
1867	1.76923	0
1868	0.652623	0
1869	1.77669	0
1870	0.722926	0
1871	0.737783	0
1872	1.0148	0
1873	1.02857	0
1874	7.64642	1
1875	1.81566	0
1876	1.82403	0
1877	1.80352	0
1878	0.66489	0
1879	0.916747	0
1880	1.81944	0
1881	1.86717	0
1882	0.978277	0
1883	7.63155	1
1884	7.24736	0
1885	0.670557	0
1886	0.781923	0
1887	7.53869	1
1888	7.47867	1
1889	1.80852	0
1890	7.58287	1
1891	7.26005	0
1892	0.840531	0
1893	1.86285	0
1894	1.82149	0
1895	0.812023	0
1896	1.8142	0
1897	7.27512	0
1898	0.911494	0
1899	7.6594	1
1900	1.80163	0
1901	7.62117	1
1902	1.8062	0
1903	1.79647	0
1904	7.54141	1
1905	0.660166	0
1906	0.804609	0
1907	7.53504	1
1908	1.82156	0
1909	1.79788	0
1910	0.79748	0
1911	1.8001	0
1912	1.81101	0
1913	0.771717	0
1914	1.88002	0
1915	1.81632	0
1916	0.905426	0
1917	7.66222	1
1918	0.677427	0
1919	0.66124	0
1920	1.81233	0
1921	1.82618	0
1922	1.06955	0
1923	1.882	0
1924	1.83089	0
1925	7.31827	0
1926	1.83399	0
1927	1.81701	0
1928	0.63187	0
1929	0.63685	0
1930	7.52625	1
1931	1.82735	0
1932	0.934107	0
1933	7.56369	1
1934	0.751137	0
1935	1.8306	0
1936	1.80178	0
1937	0.639956	0
1938	1.80455	0
1939	0.627133	0
1940	0.796593	0
1941	1.81187	0
1942	7.44724	1
1943	1.79223	0
1944	0.711247	0
1945	0.817446	0
1946	1.87361	0
1947	7.49618	1
1948	1.79785	0
1949	1.81836	0
1950	1.81194	0
1951	0.646526	0
1952	0.688647	0
1953	1.8038	0
1954	1.79285	0
1955	1.82554	0
1956	1.81533	0
1957	1.79197	0
1958	7.19065	0
1959	0.930773	0
1960	1.81048	0
1961	0.695331	0
1962	1.81021	0
1963	7.524	1
1964	1.86601	0
1965	0.801416	0
1966	7.53276	1
1967	0.689407	0
1968	0.686444	0
1969	0.669683	0
1970	0.649389	0
1971	1.84865	0
1972	1.81198	0
1973	0.922343	0
1974	1.838	0
1975	1.80985	0
1976	0.696777	0
1977	7.18253	0
1978	7.20641	0
1979	1.80427	0
1980	0.933864	0
1981	0.750349	0
1982	0.70485	0
1983	7.64958	1
1984	1.82867	0
1985	1.79299	0
1986	1.77642	0
1987	0.674779	0
1988	7.44215	1
1989	0.766937	0
1990	0.765306	0
1991	0.669597	0
1992	1.79638	0
1993	1.02418	0
1994	0.950367	0
1995	1.06312	0
1996	7.53701	1
1997	1.83405	0
[truncated: 72 more rows]
