# Supplementary material for: Mesoscale simulation of biomembranes with FreeDTS
Source: Nat Commun. 2024 Jan 16;15:548. doi: 10.1038/s41467-024-44819-w (PMC10792169; doi:10.1038/s41467-024-44819-w)
Supplement: Supplementary file 6 — Source data [file 41467_2024_44819_MOESM6_ESM.zip › Source Data/Supplementary Figure 12/link_time_ms.xvg]

@ 1 step
@ 2 time (ms/1000)
@ 3 accepted move (1) rejected move (0)
100	0.151	0
200	0.14	0
300	0.14	0
400	0.15	0
500	0.14	0
600	0.12	0
700	0.151	0
800	0.151	0
900	0.15	0
1000	0.201	0
1100	0.15	0
1200	0.13	0
1300	0.16	0
1400	0.13	0
1500	0.141	0
1600	0.16	0
1700	0.16	0
1800	0.15	0
1900	0.16	0
2000	0.2	0
2100	0.171	0
2200	0.16	0
2300	0.14	0
2400	0.16	0
2500	0.19	0
2600	0.14	0
2700	0.16	0
2800	0.16	0
2900	0.14	0
3000	0.15	0
3100	0.151	0
3200	0.16	0
3300	0.15	0
3400	0.14	0
3500	0.131	0
3600	0.16	0
3700	0.151	0
3800	0.18	0
3900	0.2	0
4000	0.14	0
4100	0.13	0
4200	0.151	0
4300	0.13	0
4400	0.14	0
4500	0.131	0
4600	0.15	0
4700	0.14	0
4800	0.141	0
4900	0.131	0
5000	0.15	0
5100	0.13	0
5200	0.14	0
5300	0.18	0
5400	0.17	0
5500	0.14	0
5600	0.15	0
5700	0.181	0
5800	0.151	0
5900	0.14	0
6000	0.15	0
6100	0.17	0
6200	0.17	0
6300	0.15	0
6400	0.171	0
6500	0.151	0
6600	0.16	0
6700	0.14	0
6800	0.141	0
6900	0.151	0
7000	0.16	0
7100	0.14	0
7200	0.13	0
7300	0.14	0
7400	0.161	0
7500	0.131	0
7600	0.14	0
7700	0.15	0
7800	0.14	0
7900	0.15	0
8000	0.14	0
8100	0.12	0
8200	0.16	0
8300	0.13	0
8400	0.14	0
8500	0.14	0
8600	0.14	0
8700	0.18	0
8800	0.15	0
8900	0.15	0
9000	0.16	0
9100	0.161	0
9200	0.13	0
9300	0.15	0
9400	0.181	0
9500	0.171	0
9600	0.14	0
9700	0.16	0
9800	0.141	0
9900	0.13	0
10000	0.13	0
10100	0.141	0
10200	0.131	0
10300	0.13	0
10400	0.16	0
10500	0.14	0
10600	0.17	0
10700	0.13	0
10800	23.154	1
10900	0.15	0
11000	0.15	0
11100	0.15	0
11200	0.15	0
11300	0.14	0
11400	0.14	0
11500	0.14	0
11600	0.15	0
11700	0.15	0
11800	0.24	0
11900	0.141	0
12000	0.16	0
12100	0.14	0
12200	0.2	0
12300	0.17	0
12400	0.12	0
12500	0.141	0
12600	0.13	0
12700	0.161	0
12800	0.151	0
12900	0.161	0
13000	0.15	0
13100	0.141	0
13200	0.13	0
13300	0.16	0
13400	0.12	0
13500	0.14	0
13600	0.14	0
13700	0.131	0
13800	0.15	0
13900	0.18	0
14000	0.16	0
14100	0.14	0
14200	0.14	0
14300	0.16	0
14400	0.13	0
14500	0.131	0
14600	0.14	0
14700	0.13	0
14800	0.12	0
14900	0.16	0
15000	0.14	0
15100	0.16	0
15200	0.15	0
15300	0.181	0
15400	0.14	0
15500	0.14	0
15600	0.12	0
15700	0.161	0
15800	0.14	0
15900	0.17	0
16000	0.151	0
16100	0.16	0
16200	0.15	0
16300	0.151	0
16400	0.15	0
16500	0.15	0
16600	0.16	0
16700	0.14	0
16800	0.141	0
16900	0.14	0
17000	0.14	0
17100	0.171	0
17200	0.13	0
17300	0.171	0
17400	0.211	0
17500	0.13	0
17600	0.151	0
17700	0.14	0
17800	23.133	0
17900	0.131	0
18000	0.15	0
18100	0.131	0
18200	0.14	0
18300	0.16	0
18400	0.151	0
18500	0.13	0
18600	0.18	0
18700	0.17	0
18800	0.14	0
18900	0.13	0
19000	0.16	0
19100	0.14	0
19200	0.13	0
19300	0.13	0
19400	0.15	0
19500	0.151	0
19600	0.14	0
19700	0.15	0
19800	0.14	0
19900	0.141	0
20000	0.18	0
20100	0.13	0
20200	0.16	0
20300	0.151	0
20400	0.15	0
20500	0.17	0
20600	0.13	0
20700	0.151	0
20800	0.17	0
20900	0.15	0
21000	0.15	0
21100	0.13	0
21200	0.13	0
21300	0.13	0
21400	22.953	1
21500	0.151	0
21600	0.131	0
21700	0.141	0
21800	0.131	0
21900	0.16	0
22000	0.13	0
22100	0.16	0
22200	0.13	0
22300	0.15	0
22400	0.14	0
22500	0.141	0
22600	0.15	0
22700	0.14	0
22800	22.512	0
22900	0.14	0
23000	0.13	0
23100	0.141	0
23200	0.2	0
23300	0.17	0
23400	0.151	0
23500	0.13	0
23600	0.14	0
23700	0.18	0
23800	0.15	0
23900	0.13	0
24000	0.14	0
24100	0.16	0
24200	0.15	0
24300	0.131	0
24400	0.16	0
24500	0.14	0
24600	0.16	0
24700	0.16	0
24800	0.141	0
24900	0.161	0
25000	0.16	0
25100	0.15	0
25200	0.15	0
25300	0.14	0
25400	0.14	0
25500	0.17	0
25600	0.15	0
25700	0.14	0
25800	0.191	0
25900	0.12	0
26000	0.19	0
26100	0.16	0
26200	0.13	0
26300	0.151	0
26400	0.16	0
26500	0.16	0
26600	0.14	0
26700	0.14	0
26800	0.141	0
26900	0.19	0
27000	0.14	0
27100	0.151	0
27200	0.15	0
27300	0.141	0
27400	0.18	0
27500	0.13	0
27600	0.13	0
27700	0.16	0
27800	0.14	0
27900	0.16	0
28000	0.15	0
28100	0.14	0
28200	0.13	0
28300	0.16	0
28400	0.131	0
28500	0.14	0
28600	0.13	0
28700	0.141	0
28800	0.15	0
28900	0.141	0
29000	0.151	0
29100	0.161	0
29200	0.12	0
29300	0.15	0
29400	0.15	0
29500	0.14	0
29600	0.14	0
29700	0.16	0
29800	0.151	0
29900	0.151	0
30000	0.161	0
30100	0.151	0
30200	0.12	0
30300	0.13	0
30400	0.15	0
30500	0.12	0
30600	0.13	0
30700	0.15	0
30800	0.16	0
30900	0.131	0
31000	0.16	0
31100	23.323	0
31200	0.151	0
31300	0.16	0
31400	0.14	0
31500	0.141	0
31600	0.15	0
31700	0.15	0
31800	0.14	0
31900	0.15	0
32000	0.141	0
32100	0.131	0
32200	0.161	0
32300	0.15	0
32400	0.15	0
32500	0.13	0
32600	0.13	0
32700	0.18	0
32800	0.16	0
32900	0.18	0
33000	0.13	0
33100	0.17	0
33200	0.141	0
33300	0.14	0
33400	0.16	0
33500	0.13	0
33600	0.14	0
33700	0.14	0
33800	0.14	0
33900	0.15	0
34000	0.151	0
34100	0.161	0
34200	0.12	0
34300	0.13	0
34400	0.13	0
34500	0.13	0
34600	0.13	0
34700	0.141	0
34800	0.21	0
34900	0.14	0
35000	0.141	0
35100	0.15	0
35200	0.151	0
35300	0.15	0
35400	0.14	0
35500	0.161	0
35600	0.14	0
35700	0.18	0
35800	0.15	0
35900	0.17	0
36000	0.14	0
36100	0.14	0
36200	0.13	0
36300	0.151	0
36400	0.17	0
36500	0.15	0
36600	0.12	0
36700	0.17	0
36800	22.292	0
36900	0.12	0
37000	0.14	0
37100	0.151	0
37200	0.14	0
37300	0.15	0
37400	0.151	0
37500	0.15	0
37600	0.13	0
37700	0.13	0
37800	0.13	0
37900	0.191	0
38000	0.14	0
38100	0.14	0
38200	0.13	0
38300	0.14	0
38400	0.16	0
38500	0.12	0
38600	0.14	0
38700	0.14	0
38800	0.15	0
38900	0.13	0
39000	0.16	0
39100	0.15	0
39200	0.17	0
39300	0.16	0
39400	0.141	0
39500	0.15	0
39600	0.14	0
39700	0.13	0
39800	0.14	0
39900	0.13	0
40000	0.141	0
40100	0.161	0
40200	0.14	0
40300	0.141	0
40400	0.181	0
40500	0.16	0
40600	0.141	0
40700	0.15	0
40800	0.221	0
40900	0.15	0
41000	22.732	0
41100	0.14	0
41200	0.12	0
41300	0.14	0
41400	0.21	0
41500	0.161	0
41600	0.13	0
41700	0.141	0
41800	0.131	0
41900	0.131	0
42000	0.15	0
42100	0.15	0
42200	0.15	0
42300	0.16	0
42400	0.14	0
42500	0.16	0
42600	0.151	0
42700	0.191	0
42800	0.14	0
42900	0.13	0
43000	0.15	0
43100	0.15	0
43200	0.16	0
43300	0.16	0
43400	0.15	0
43500	0.15	0
43600	0.13	0
43700	0.15	0
43800	0.141	0
43900	0.23	0
44000	0.161	0
44100	0.13	0
44200	0.15	0
44300	0.141	0
44400	0.131	0
44500	0.15	0
44600	22.362	0
44700	0.13	0
44800	0.13	0
44900	22.632	1
45000	0.15	0
45100	0.15	0
45200	0.15	0
45300	0.15	0
45400	0.18	0
45500	0.16	0
45600	0.15	0
45700	0.15	0
45800	0.13	0
45900	0.201	0
46000	0.13	0
46100	0.12	0
46200	0.14	0
46300	0.14	0
46400	0.13	0
46500	0.16	0
46600	0.14	0
46700	0.14	0
46800	0.16	0
46900	0.151	0
47000	0.14	0
47100	0.141	0
47200	0.16	0
47300	0.16	0
47400	0.14	0
47500	0.14	0
47600	0.12	0
47700	0.14	0
47800	0.13	0
47900	0.14	0
48000	0.15	0
48100	0.15	0
48200	0.14	0
48300	0.141	0
48400	0.2	0
48500	0.16	0
48600	0.15	0
48700	0.151	0
48800	0.14	0
48900	0.16	0
49000	0.14	0
49100	0.19	0
49200	0.14	0
49300	0.141	0
49400	0.141	0
49500	0.16	0
49600	0.16	0
49700	0.151	0
49800	0.14	0
49900	0.15	0
50000	0.16	0
50100	0.15	0
50200	0.161	0
50300	0.14	0
50400	0.13	0
50500	0.161	0
50600	0.16	0
50700	0.14	0
50800	0.141	0
50900	0.151	0
51000	0.14	0
51100	0.161	0
51200	0.14	0
51300	0.15	0
51400	0.15	0
51500	0.141	0
51600	22.593	1
51700	0.14	0
51800	0.131	0
51900	0.14	0
52000	0.14	0
52100	0.16	0
52200	0.15	0
52300	0.141	0
52400	0.191	0
52500	0.14	0
52600	0.191	0
52700	0.14	0
52800	0.14	0
52900	0.13	0
53000	0.131	0
53100	0.21	0
53200	0.141	0
53300	0.14	0
53400	0.13	0
53500	0.141	0
53600	0.161	0
53700	0.161	0
53800	0.16	0
53900	0.13	0
54000	0.17	0
54100	0.13	0
54200	0.12	0
54300	0.13	0
54400	0.15	0
54500	0.13	0
54600	0.151	0
54700	0.131	0
54800	0.12	0
54900	0.16	0
55000	0.19	0
55100	0.15	0
55200	0.17	0
55300	0.15	0
55400	0.15	0
55500	0.14	0
55600	0.14	0
55700	0.15	0
55800	0.14	0
55900	0.15	0
56000	0.171	0
56100	0.161	0
56200	0.14	0
56300	0.17	0
56400	0.13	0
56500	0.191	0
56600	0.141	0
56700	0.15	0
56800	22.623	0
56900	0.141	0
57000	0.14	0
57100	0.14	0
57200	0.141	0
57300	0.17	0
57400	0.18	0
57500	0.14	0
57600	0.16	0
57700	0.131	0
57800	0.14	0
57900	0.15	0
58000	0.141	0
58100	0.15	0
58200	0.141	0
58300	0.15	0
58400	0.141	0
58500	0.13	0
58600	0.141	0
58700	0.141	0
58800	0.17	0
58900	0.15	0
59000	0.16	0
59100	0.15	0
59200	0.15	0
59300	0.161	0
59400	0.14	0
59500	0.14	0
59600	0.16	0
59700	0.13	0
59800	0.16	0
59900	0.16	0
60000	0.17	0
60100	0.16	0
60200	0.141	0
60300	0.131	0
60400	0.12	0
60500	0.16	0
60600	0.14	0
60700	23.464	0
60800	0.17	0
60900	0.15	0
61000	0.141	0
61100	0.14	0
61200	0.141	0
61300	0.16	0
61400	0.141	0
61500	0.18	0
61600	0.17	0
61700	0.141	0
61800	0.14	0
61900	0.141	0
62000	0.14	0
62100	0.161	0
62200	0.15	0
62300	0.17	0
62400	0.13	0
62500	0.19	0
62600	0.14	0
62700	0.14	0
62800	0.14	0
62900	0.14	0
63000	0.191	0
63100	0.15	0
63200	0.14	0
63300	0.16	0
63400	0.161	0
63500	0.19	0
63600	0.15	0
63700	0.16	0
63800	0.17	0
63900	0.141	0
64000	0.141	0
64100	23.114	1
64200	0.15	0
64300	0.161	0
64400	0.17	0
64500	0.15	0
64600	0.14	0
64700	0.131	0
64800	0.181	0
64900	0.141	0
65000	0.161	0
65100	0.16	0
65200	0.14	0
65300	0.14	0
65400	0.14	0
65500	0.13	0
65600	0.161	0
65700	0.151	0
65800	0.14	0
65900	0.151	0
66000	0.13	0
66100	0.14	0
66200	0.16	0
66300	0.13	0
66400	0.16	0
66500	0.12	0
66600	0.15	0
66700	0.13	0
66800	0.15	0
66900	0.16	0
67000	0.161	0
67100	0.16	0
67200	0.131	0
67300	0.15	0
67400	0.15	0
67500	0.14	0
67600	0.13	0
67700	0.13	0
67800	0.141	0
67900	23.154	0
68000	0.18	0
68100	0.14	0
68200	0.17	0
68300	0.16	0
68400	0.14	0
68500	0.15	0
68600	0.18	0
68700	0.15	0
68800	0.14	0
68900	0.17	0
69000	0.14	0
69100	0.17	0
69200	0.14	0
69300	0.151	0
69400	0.15	0
69500	0.15	0
69600	0.16	0
69700	0.14	0
69800	0.141	0
69900	0.13	0
70000	0.131	0
70100	0.13	0
70200	0.15	0
70300	0.171	0
70400	0.15	0
70500	0.15	0
70600	22.883	0
70700	0.141	0
70800	0.14	0
70900	0.14	0
71000	0.17	0
71100	0.14	0
71200	0.151	0
71300	0.16	0
71400	0.16	0
71500	0.17	0
71600	0.131	0
71700	0.161	0
71800	0.151	0
71900	0.15	0
72000	0.14	0
72100	0.15	0
72200	0.151	0
72300	0.16	0
72400	0.14	0
72500	0.17	0
72600	0.141	0
72700	0.141	0
72800	0.121	0
72900	0.16	0
73000	0.141	0
73100	0.14	0
73200	0.13	0
73300	0.151	0
73400	0.16	0
73500	0.16	0
73600	0.151	0
73700	0.171	0
73800	0.14	0
73900	0.16	0
74000	0.151	0
74100	0.17	0
74200	0.14	0
74300	0.14	0
74400	0.231	0
74500	0.14	0
74600	0.15	0
74700	0.151	0
74800	0.14	0
74900	0.181	0
75000	0.14	0
75100	0.171	0
75200	0.17	0
75300	0.16	0
75400	0.17	0
75500	0.141	0
75600	0.14	0
75700	0.15	0
75800	0.14	0
75900	0.151	0
76000	0.14	0
76100	0.141	0
76200	0.17	0
76300	0.14	0
76400	0.141	0
76500	0.15	0
76600	0.161	0
76700	0.15	0
76800	0.14	0
76900	0.14	0
77000	0.14	0
77100	0.15	0
77200	0.15	0
77300	0.13	0
77400	0.13	0
77500	22.682	0
77600	0.14	0
77700	0.14	0
77800	0.191	0
77900	0.15	0
78000	0.141	0
78100	0.14	0
78200	0.151	0
78300	0.14	0
78400	0.15	0
78500	0.13	0
78600	0.14	0
78700	22.402	1
78800	0.141	0
78900	0.14	0
79000	0.14	0
79100	0.14	0
79200	0.22	0
79300	0.16	0
79400	0.131	0
79500	0.141	0
79600	0.19	0
79700	0.14	0
79800	0.141	0
79900	0.14	0
80000	0.14	0
80100	0.17	0
80200	0.131	0
80300	0.15	0
80400	0.13	0
80500	0.161	0
80600	0.181	0
80700	0.14	0
80800	0.14	0
80900	0.15	0
81000	0.141	0
81100	0.131	0
81200	0.141	0
81300	0.151	0
81400	0.15	0
81500	0.161	0
81600	0.14	0
81700	0.14	0
81800	0.14	0
81900	0.141	0
82000	0.14	0
82100	0.16	0
82200	0.17	0
82300	0.16	0
82400	0.17	0
82500	0.14	0
82600	0.15	0
82700	0.231	0
82800	0.141	0
82900	0.14	0
83000	0.131	0
83100	0.14	0
83200	0.16	0
83300	0.13	0
83400	0.14	0
83500	0.15	0
83600	0.23	0
83700	0.15	0
83800	0.16	0
83900	0.14	0
84000	0.13	0
84100	0.13	0
84200	0.12	0
84300	0.16	0
84400	0.141	0
84500	0.15	0
84600	0.181	0
84700	0.151	0
84800	0.141	0
84900	0.14	0
85000	0.14	0
85100	0.14	0
85200	0.14	0
85300	0.14	0
85400	0.14	0
85500	0.13	0
85600	0.15	0
85700	0.14	0
85800	0.17	0
85900	0.151	0
86000	0.16	0
86100	0.14	0
86200	0.141	0
86300	0.13	0
86400	0.171	0
86500	0.15	0
86600	0.15	0
86700	0.13	0
86800	0.13	0
86900	0.16	0
87000	0.13	0
87100	0.13	0
87200	0.15	0
87300	0.12	0
87400	0.15	0
87500	0.14	0
87600	0.15	0
87700	0.15	0
87800	0.16	0
87900	0.141	0
88000	0.15	0
88100	0.13	0
88200	0.171	0
88300	0.141	0
88400	0.14	0
88500	0.14	0
88600	0.15	0
88700	0.121	0
88800	0.14	0
88900	0.14	0
89000	0.161	0
89100	22.472	1
89200	0.141	0
89300	0.151	0
89400	0.191	0
89500	0.161	0
89600	0.14	0
89700	0.14	0
89800	0.131	0
89900	0.14	0
90000	0.19	0
90100	0.17	0
90200	0.17	0
90300	0.14	0
90400	0.15	0
90500	0.14	0
90600	0.18	0
90700	0.14	0
90800	0.17	0
90900	0.14	0
91000	0.13	0
91100	0.14	0
91200	0.141	0
91300	0.14	0
91400	0.16	0
91500	0.18	0
91600	0.141	0
91700	0.13	0
91800	0.14	0
91900	0.13	0
92000	0.14	0
92100	0.16	0
92200	0.15	0
92300	0.151	0
92400	0.13	0
92500	0.14	0
92600	0.15	0
92700	0.13	0
92800	0.151	0
92900	22.041	1
93000	0.15	0
93100	0.15	0
93200	0.14	0
93300	0.14	0
93400	0.18	0
93500	0.16	0
93600	0.13	0
93700	0.14	0
93800	0.13	0
93900	0.15	0
94000	0.14	0
94100	0.14	0
94200	0.14	0
94300	0.13	0
94400	0.151	0
94500	0.13	0
94600	0.18	0
94700	0.15	0
94800	0.13	0
94900	0.14	0
95000	0.14	0
95100	0.161	0
95200	0.15	0
95300	0.13	0
95400	0.15	0
95500	0.131	0
95600	22.602	0
95700	0.14	0
95800	0.171	0
95900	22.752	1
96000	0.14	0
96100	23.394	0
96200	0.211	0
96300	0.16	0
96400	0.15	0
96500	0.181	0
96600	0.13	0
96700	0.13	0
96800	24.296	0
96900	0.131	0
97000	0.16	0
97100	0.141	0
97200	0.16	0
97300	0.14	0
97400	0.13	0
97500	0.14	0
97600	0.13	0
97700	0.16	0
97800	0.191	0
97900	0.13	0
98000	0.15	0
98100	0.15	0
98200	0.17	0
98300	0.15	0
98400	0.15	0
98500	0.14	0
98600	0.16	0
98700	0.16	0
98800	0.161	0
98900	0.15	0
99000	0.15	0
99100	0.16	0
99200	0.141	0
99300	0.15	0
99400	0.17	0
99500	0.15	0
99600	0.17	0
99700	0.131	0
99800	0.14	0
99900	0.151	0
100000	0.14	0
100100	0.13	0
100200	0.15	0
100300	0.16	0
100400	0.14	0
100500	0.14	0
100600	0.12	0
100700	0.14	0
100800	22.733	0
100900	0.14	0
101000	0.141	0
101100	0.2	0
101200	0.141	0
101300	0.131	0
101400	0.14	0
101500	0.13	0
101600	0.181	0
101700	0.14	0
101800	0.13	0
101900	0.191	0
102000	0.171	0
102100	0.141	0
102200	0.141	0
102300	0.171	0
102400	0.18	0
102500	0.13	0
102600	0.15	0
102700	0.14	0
102800	23.725	0
102900	0.181	0
103000	0.15	0
103100	0.221	0
103200	0.15	0
103300	0.181	0
103400	0.171	0
103500	0.12	0
103600	0.17	0
103700	0.13	0
103800	0.16	0
103900	0.14	0
104000	0.14	0
104100	0.14	0
104200	0.18	0
104300	0.14	0
104400	0.161	0
104500	0.14	0
104600	0.151	0
104700	0.19	0
104800	0.14	0
104900	0.17	0
105000	0.141	0
105100	0.151	0
105200	0.15	0
105300	0.14	0
105400	0.141	0
105500	0.14	0
105600	0.14	0
105700	0.141	0
105800	0.18	0
105900	0.14	0
106000	0.15	0
106100	0.15	0
106200	0.17	0
106300	0.14	0
106400	0.15	0
106500	0.14	0
106600	0.151	0
106700	0.15	0
106800	0.2	0
106900	0.16	0
107000	0.13	0
107100	0.151	0
107200	0.14	0
107300	0.14	0
107400	0.17	0
107500	0.141	0
107600	0.13	0
107700	0.151	0
107800	0.16	0
107900	0.14	0
108000	0.16	0
108100	0.14	0
108200	0.16	0
108300	0.15	0
108400	0.151	0
108500	0.13	0
108600	0.17	0
108700	0.13	0
108800	0.13	0
108900	0.16	0
109000	0.16	0
109100	0.131	0
109200	0.221	0
109300	0.13	0
109400	0.14	0
109500	0.16	0
109600	0.131	0
109700	0.16	0
109800	0.13	0
109900	0.16	0
110000	0.141	0
110100	0.16	0
110200	0.14	0
110300	0.14	0
110400	0.171	0
110500	0.141	0
110600	0.13	0
110700	0.14	0
110800	0.14	0
110900	0.15	0
111000	0.16	0
111100	0.14	0
111200	0.13	0
111300	0.15	0
111400	0.17	0
111500	0.141	0
111600	0.17	0
111700	0.15	0
111800	0.12	0
111900	0.141	0
112000	25.207	0
112100	0.15	0
112200	0.181	0
112300	0.15	0
112400	0.13	0
112500	22.853	0
112600	0.14	0
112700	0.14	0
112800	0.15	0
112900	0.131	0
113000	0.161	0
113100	0.141	0
113200	0.161	0
113300	0.141	0
113400	0.18	0
113500	0.131	0
113600	0.14	0
113700	0.15	0
113800	0.16	0
113900	0.141	0
114000	0.15	0
114100	0.151	0
114200	0.17	0
114300	0.18	0
114400	0.13	0
114500	0.15	0
114600	0.18	0
114700	0.15	0
114800	0.14	0
114900	0.151	0
115000	0.161	0
115100	0.15	0
115200	0.15	0
115300	0.15	0
115400	0.141	0
115500	0.15	0
115600	0.161	0
115700	0.15	0
115800	0.14	0
115900	0.13	0
116000	0.15	0
116100	0.15	0
116200	0.13	0
116300	0.12	0
116400	0.191	0
116500	0.12	0
116600	0.14	0
116700	0.13	0
116800	0.14	0
116900	0.14	0
117000	0.14	0
117100	0.151	0
117200	0.13	0
117300	0.13	0
117400	0.141	0
117500	0.16	0
117600	0.14	0
117700	0.141	0
117800	0.18	0
117900	0.13	0
118000	0.14	0
118100	0.14	0
118200	0.14	0
118300	23.625	0
118400	0.15	0
118500	0.131	0
118600	0.151	0
118700	0.14	0
118800	0.141	0
118900	0.14	0
119000	0.121	0
119100	26.129	1
119200	0.14	0
119300	0.15	0
119400	0.191	0
119500	0.141	0
119600	0.13	0
119700	0.151	0
119800	0.15	0
119900	0.18	0
120000	0.151	0
120100	0.15	0
120200	0.15	0
120300	0.15	0
120400	0.13	0
120500	0.12	0
120600	0.15	0
120700	0.13	0
120800	0.141	0
120900	0.161	0
121000	0.13	0
121100	0.171	0
121200	0.131	0
121300	0.161	0
121400	0.14	0
121500	0.15	0
121600	0.171	0
121700	0.14	0
121800	0.151	0
121900	0.15	0
122000	0.16	0
122100	0.15	0
122200	0.141	0
122300	0.16	0
122400	0.161	0
122500	0.19	0
122600	0.14	0
122700	0.15	0
122800	0.15	0
122900	0.201	0
123000	0.17	0
123100	0.17	0
123200	0.15	0
123300	0.18	0
123400	0.15	0
123500	0.15	0
123600	0.13	0
123700	0.19	0
123800	0.14	0
123900	0.14	0
124000	0.15	0
124100	0.14	0
124200	0.12	0
124300	0.14	0
124400	0.15	0
124500	0.141	0
124600	0.14	0
124700	0.16	0
124800	0.16	0
124900	0.16	0
125000	0.141	0
125100	0.15	0
125200	0.15	0
125300	0.18	0
125400	0.161	0
125500	0.171	0
125600	0.151	0
125700	0.19	0
125800	0.181	0
125900	0.14	0
126000	0.14	0
126100	0.14	0
126200	0.171	0
126300	0.14	0
126400	0.15	0
126500	0.14	0
126600	0.16	0
126700	0.16	0
126800	0.161	0
126900	0.15	0
127000	0.14	0
127100	0.141	0
127200	0.15	0
127300	0.14	0
127400	0.15	0
127500	0.15	0
127600	0.131	0
127700	0.161	0
127800	0.13	0
127900	0.16	0
128000	0.14	0
128100	0.161	0
128200	0.19	0
128300	0.14	0
128400	0.15	0
128500	0.14	0
128600	21.931	1
128700	0.15	0
128800	0.14	0
128900	0.151	0
129000	0.14	0
129100	0.201	0
129200	0.141	0
129300	0.13	0
129400	0.18	0
129500	0.151	0
129600	0.151	0
129700	0.15	0
129800	0.16	0
129900	0.181	0
130000	0.151	0
130100	0.161	0
130200	23.313	0
130300	0.13	0
130400	0.15	0
130500	0.13	0
130600	0.14	0
130700	0.15	0
130800	0.14	0
130900	0.14	0
131000	22.702	1
131100	0.13	0
131200	0.131	0
131300	0.13	0
131400	0.13	0
131500	0.17	0
131600	0.14	0
131700	0.14	0
131800	0.141	0
131900	0.131	0
132000	0.16	0
132100	0.17	0
132200	0.141	0
132300	0.141	0
132400	0.15	0
132500	0.15	0
132600	0.18	0
132700	0.14	0
132800	0.13	0
132900	0.14	0
133000	0.151	0
133100	0.151	0
133200	0.15	0
133300	0.16	0
133400	0.16	0
133500	0.16	0
133600	0.15	0
133700	0.16	0
133800	0.15	0
133900	0.141	0
134000	0.14	0
134100	0.131	0
134200	0.13	0
134300	0.16	0
134400	0.161	0
134500	0.15	0
134600	0.161	0
134700	0.14	0
134800	0.13	0
134900	0.14	0
135000	0.161	0
135100	0.151	0
135200	0.141	0
135300	0.14	0
135400	0.151	0
135500	0.16	0
135600	0.151	0
135700	0.161	0
135800	0.16	0
135900	0.17	0
136000	0.16	0
136100	0.15	0
136200	0.14	0
136300	0.17	0
136400	0.161	0
136500	0.14	0
136600	0.13	0
136700	0.14	0
136800	0.15	0
136900	0.14	0
137000	0.151	0
137100	0.141	0
137200	0.141	0
137300	22.472	1
137400	0.15	0
137500	0.201	0
137600	0.161	0
137700	0.14	0
137800	0.2	0
137900	0.14	0
138000	0.13	0
138100	0.13	0
138200	0.15	0
138300	0.15	0
138400	0.14	0
138500	0.15	0
138600	0.121	0
138700	0.19	0
138800	0.161	0
138900	0.151	0
139000	0.14	0
139100	23.384	0
139200	0.15	0
139300	0.13	0
139400	0.14	0
139500	0.14	0
139600	0.13	0
139700	0.141	0
139800	0.17	0
139900	0.17	0
140000	0.141	0
140100	0.15	0
140200	0.17	0
140300	0.16	0
140400	0.151	0
140500	0.131	0
140600	0.161	0
140700	0.15	0
140800	0.14	0
140900	0.15	0
141000	0.131	0
141100	0.15	0
141200	0.14	0
141300	0.151	0
141400	0.141	0
141500	0.15	0
141600	0.15	0
141700	0.14	0
141800	0.16	0
141900	0.141	0
142000	0.13	0
142100	0.15	0
142200	0.14	0
142300	0.15	0
142400	0.181	0
142500	0.14	0
142600	0.15	0
142700	0.16	0
142800	0.151	0
142900	0.13	0
143000	0.17	0
143100	0.14	0
143200	0.15	0
143300	0.18	0
143400	0.18	0
143500	0.18	0
143600	0.14	0
143700	0.14	0
143800	0.17	0
143900	0.16	0
144000	0.161	0
144100	0.201	0
144200	0.181	0
144300	0.151	0
144400	0.15	0
144500	0.15	0
144600	0.171	0
144700	0.15	0
144800	0.15	0
144900	0.151	0
145000	0.141	0
145100	0.16	0
145200	21.38	1
145300	0.14	0
145400	0.14	0
145500	0.18	0
145600	0.14	0
145700	0.16	0
145800	0.151	0
145900	0.13	0
146000	0.12	0
146100	22.041	1
146200	0.151	0
146300	0.131	0
146400	0.141	0
146500	0.13	0
146600	0.14	0
146700	0.15	0
146800	0.16	0
146900	0.14	0
147000	0.131	0
147100	0.191	0
147200	0.16	0
147300	0.15	0
147400	0.161	0
147500	0.13	0
147600	0.16	0
147700	0.14	0
147800	0.14	0
147900	0.14	0
148000	0.15	0
148100	0.16	0
148200	0.161	0
148300	0.15	0
148400	0.161	0
148500	0.15	0
148600	0.17	0
148700	0.141	0
148800	0.15	0
148900	0.13	0
149000	0.151	0
149100	0.13	0
149200	0.13	0
149300	0.14	0
149400	0.16	0
149500	0.17	0
149600	0.14	0
149700	0.14	0
149800	0.151	0
149900	0.17	0
150000	0.14	0
150100	0.16	0
150200	0.14	0
150300	0.14	0
150400	0.121	0
150500	0.161	0
150600	0.14	0
150700	0.15	0
150800	0.161	0
150900	0.141	0
151000	0.21	0
151100	0.14	0
151200	0.171	0
151300	0.15	0
151400	0.14	0
151500	23.144	1
151600	0.14	0
151700	0.14	0
151800	0.14	0
151900	0.14	0
152000	0.131	0
152100	0.17	0
152200	0.15	0
152300	0.15	0
152400	0.141	0
152500	0.141	0
152600	22.923	0
152700	0.14	0
152800	0.13	0
152900	0.17	0
153000	0.16	0
153100	0.19	0
153200	0.14	0
153300	0.15	0
153400	0.16	0
153500	0.16	0
153600	0.141	0
153700	0.13	0
153800	0.17	0
153900	0.171	0
154000	0.141	0
154100	0.121	0
154200	0.18	0
154300	0.15	0
154400	0.13	0
154500	0.14	0
154600	0.13	0
154700	0.14	0
154800	0.14	0
154900	0.15	0
155000	0.161	0
155100	0.15	0
155200	0.14	0
155300	0.15	0
155400	0.141	0
155500	0.161	0
155600	0.16	0
155700	0.13	0
155800	0.14	0
155900	0.141	0
156000	0.131	0
156100	0.17	0
156200	0.14	0
156300	0.14	0
156400	0.25	0
156500	0.16	0
156600	0.151	0
156700	0.12	0
156800	0.221	0
156900	0.13	0
157000	0.161	0
157100	0.14	0
157200	0.14	0
157300	0.14	0
157400	0.15	0
157500	0.25	0
157600	0.14	0
157700	0.121	0
157800	22.682	1
157900	0.151	0
158000	0.161	0
158100	0.12	0
158200	0.14	0
158300	0.14	0
158400	0.131	0
158500	0.16	0
158600	0.12	0
158700	0.14	0
158800	0.131	0
158900	0.14	0
159000	0.161	0
159100	0.13	0
159200	0.13	0
159300	0.141	0
159400	0.15	0
159500	0.13	0
159600	0.14	0
159700	0.14	0
159800	0.161	0
159900	0.131	0
160000	0.15	0
160100	0.141	0
160200	0.13	0
160300	0.15	0
160400	0.161	0
160500	0.19	0
160600	0.13	0
160700	0.131	0
160800	0.17	0
160900	0.14	0
161000	0.17	0
161100	0.14	0
161200	0.13	0
161300	0.141	0
161400	0.17	0
161500	0.16	0
161600	0.13	0
161700	0.141	0
161800	0.17	0
161900	0.211	0
162000	0.13	0
162100	0.14	0
162200	0.16	0
162300	0.151	0
162400	0.15	0
162500	0.16	0
162600	0.14	0
162700	0.16	0
162800	0.16	0
162900	0.15	0
163000	0.171	0
163100	0.14	0
163200	0.13	0
163300	0.14	0
163400	0.13	0
163500	0.15	0
163600	0.14	0
163700	0.13	0
163800	0.141	0
163900	0.14	0
164000	0.131	0
164100	0.17	0
164200	0.15	0
164300	0.13	0
164400	0.161	0
164500	22.763	1
164600	0.15	0
164700	0.14	0
164800	0.14	0
164900	0.15	0
165000	0.15	0
165100	0.17	0
165200	0.14	0
165300	0.141	0
165400	0.22	0
165500	0.16	0
165600	0.15	0
165700	0.151	0
165800	0.13	0
165900	0.14	0
166000	0.161	0
166100	0.16	0
166200	0.19	0
166300	0.15	0
166400	0.14	0
166500	0.141	0
166600	0.151	0
166700	0.171	0
166800	0.18	0
166900	0.16	0
167000	0.14	0
167100	0.151	0
167200	0.17	0
167300	0.16	0
167400	0.141	0
167500	0.15	0
167600	0.13	0
167700	0.14	0
167800	0.14	0
167900	0.12	0
168000	0.15	0
168100	0.15	0
168200	0.15	0
168300	0.151	0
168400	0.151	0
168500	0.14	0
168600	0.151	0
168700	0.15	0
168800	0.13	0
168900	0.141	0
169000	0.131	0
169100	0.16	0
169200	0.15	0
169300	0.14	0
169400	0.161	0
169500	0.14	0
169600	0.16	0
169700	0.13	0
169800	0.14	0
169900	0.16	0
170000	0.16	0
170100	0.13	0
170200	0.151	0
170300	0.15	0
170400	0.151	0
170500	0.14	0
170600	0.14	0
170700	0.151	0
170800	0.141	0
170900	0.13	0
171000	0.16	0
171100	0.17	0
171200	0.15	0
171300	0.161	0
171400	0.15	0
171500	0.14	0
171600	0.141	0
171700	0.13	0
171800	0.131	0
171900	0.141	0
172000	0.14	0
172100	0.151	0
172200	0.14	0
172300	0.15	0
172400	0.141	0
172500	22.051	1
172600	0.171	0
172700	0.141	0
172800	0.171	0
172900	0.14	0
173000	0.14	0
173100	0.13	0
173200	0.161	0
173300	0.16	0
173400	0.15	0
173500	0.14	0
173600	0.19	0
173700	0.14	0
173800	0.15	0
173900	0.14	0
174000	0.14	0
174100	0.151	0
174200	0.14	0
174300	22.502	1
174400	0.16	0
174500	0.15	0
174600	0.161	0
174700	0.141	0
174800	0.13	0
174900	23.063	1
175000	0.14	0
175100	0.13	0
175200	0.14	0
175300	0.13	0
175400	0.14	0
175500	0.16	0
175600	23.524	0
175700	0.14	0
175800	0.14	0
175900	0.15	0
176000	0.16	0
176100	0.15	0
176200	0.14	0
176300	0.14	0
176400	0.131	0
176500	0.15	0
176600	0.16	0
176700	0.15	0
176800	22.001	1
176900	0.151	0
177000	0.141	0
177100	0.13	0
177200	0.15	0
177300	23.113	0
177400	0.14	0
177500	0.141	0
177600	0.121	0
177700	0.19	0
177800	0.13	0
177900	0.131	0
178000	0.15	0
178100	0.16	0
178200	0.16	0
178300	0.14	0
178400	0.141	0
178500	0.15	0
178600	0.17	0
178700	0.23	0
178800	0.16	0
178900	0.15	0
179000	0.13	0
179100	0.121	0
179200	0.13	0
179300	0.14	0
179400	0.14	0
179500	0.14	0
179600	0.14	0
179700	0.151	0
179800	0.151	0
179900	0.141	0
180000	0.14	0
180100	0.171	0
180200	0.14	0
180300	0.14	0
180400	0.15	0
180500	0.13	0
180600	0.131	0
180700	0.14	0
180800	0.17	0
180900	0.14	0
181000	0.15	0
181100	0.16	0
181200	0.141	0
181300	0.16	0
181400	0.15	0
181500	0.17	0
181600	0.13	0
181700	0.141	0
181800	0.141	0
181900	0.14	0
182000	0.14	0
182100	0.13	0
182200	0.14	0
182300	0.201	0
182400	0.15	0
182500	0.171	0
182600	0.13	0
182700	0.131	0
182800	0.14	0
182900	0.15	0
183000	0.141	0
183100	0.14	0
183200	0.151	0
183300	22.793	1
183400	0.17	0
183500	0.12	0
183600	0.14	0
183700	0.16	0
183800	23.625	0
183900	0.171	0
184000	0.14	0
184100	0.14	0
184200	0.141	0
184300	0.151	0
184400	0.2	0
184500	0.14	0
184600	22.532	0
184700	0.151	0
184800	0.15	0
184900	0.13	0
185000	0.15	0
185100	0.18	0
185200	0.13	0
185300	0.161	0
185400	0.14	0
185500	22.482	1
185600	0.141	0
185700	0.15	0
185800	0.13	0
185900	0.13	0
186000	0.17	0
186100	0.14	0
186200	0.141	0
186300	0.18	0
186400	0.161	0
186500	0.13	0
186600	0.13	0
186700	0.15	0
186800	0.13	0
186900	0.14	0
187000	0.12	0
187100	0.22	0
187200	0.141	0
187300	0.13	0
187400	0.151	0
187500	0.16	0
187600	0.16	0
187700	0.16	0
187800	0.16	0
187900	0.14	0
188000	0.14	0
188100	0.161	0
188200	0.17	0
188300	0.14	0
188400	0.16	0
188500	0.14	0
188600	0.15	0
188700	0.15	0
188800	0.15	0
188900	0.16	0
189000	0.16	0
189100	0.13	0
189200	0.16	0
189300	0.14	0
189400	0.15	0
189500	0.141	0
189600	0.14	0
189700	0.141	0
189800	0.14	0
189900	0.131	0
190000	0.141	0
190100	0.18	0
190200	0.13	0
190300	0.15	0
190400	0.14	0
190500	0.16	0
190600	0.13	0
190700	0.15	0
190800	0.14	0
190900	0.16	0
191000	0.17	0
191100	0.17	0
191200	0.21	0
191300	0.14	0
191400	0.141	0
191500	0.15	0
191600	0.16	0
191700	0.14	0
191800	0.15	0
191900	0.15	0
192000	0.14	0
192100	0.15	0
192200	0.15	0
192300	0.17	0
192400	0.141	0
192500	0.16	0
192600	0.141	0
192700	0.17	0
192800	0.15	0
192900	0.141	0
193000	0.14	0
193100	0.15	0
193200	0.13	0
193300	0.2	0
193400	0.16	0
193500	0.191	0
193600	0.16	0
193700	0.16	0
193800	0.151	0
193900	0.201	0
194000	0.15	0
194100	0.13	0
194200	0.14	0
194300	0.14	0
194400	0.17	0
194500	0.161	0
194600	0.16	0
194700	0.16	0
194800	0.151	0
194900	0.141	0
195000	0.141	0
195100	0.141	0
195200	0.19	0
195300	0.13	0
195400	0.15	0
195500	0.14	0
195600	0.14	0
195700	0.15	0
195800	0.14	0
195900	0.14	0
196000	0.13	0
196100	0.141	0
196200	0.15	0
196300	0.171	0
196400	0.16	0
196500	0.14	0
196600	0.141	0
196700	0.181	0
196800	0.21	0
196900	0.14	0
197000	0.14	0
197100	0.14	0
197200	0.16	0
197300	0.161	0
197400	0.15	0
197500	0.14	0
197600	0.14	0
197700	0.13	0
197800	0.141	0
197900	0.15	0
198000	0.151	0
198100	0.121	0
198200	0.17	0
198300	0.151	0
198400	0.14	0
198500	0.141	0
198600	0.15	0
198700	0.15	0
198800	0.141	0
198900	0.16	0
199000	0.141	0
199100	0.14	0
199200	0.17	0
199300	0.17	0
199400	0.14	0
199500	0.141	0
199600	0.14	0
199700	0.13	0
[truncated: 67,982 more rows]
