# Supplementary material for: Mesoscale simulation of biomembranes with FreeDTS
Source: Nat Commun. 2024 Jan 16;15:548. doi: 10.1038/s41467-024-44819-w (PMC10792169; doi:10.1038/s41467-024-44819-w)
Supplement: Supplementary file 6 — Source data [file 41467_2024_44819_MOESM6_ESM.zip › Source Data/Figure 1/Figure_2B/wall2.txt]

 @ (1) Q  
 @ (1) U_q2  
 @ (1) error (U_q2)   
0.115379     42.7717  0.203071  
0.163171     33.1584  0.151402   
0.230759     19.4786  0.0897195   
0.257996     14.9371  0.0676563  
0.326342     7.70495  0.0351176  
0.346138     6.29856  0.0287791  
0.364861     5.34724  0.0242071  
0.416006     3.36337  0.0151952  
0.461517     2.35376  0.0106169    
0.475721     2.1172  0.0095498   
0.489513     1.90497  0.00855828    
