# Supplementary material for: Mesoscale simulation of biomembranes with FreeDTS
Source: Nat Commun. 2024 Jan 16;15:548. doi: 10.1038/s41467-024-44819-w (PMC10792169; doi:10.1038/s41467-024-44819-w)
Supplement: Supplementary file 6 — Source data [file 41467_2024_44819_MOESM6_ESM.zip › Source Data/Figure 1/Figure_2B/c0.2k20kg20.txt]

 @ (1) Q  
 @ (1) U_q2  
 @ (1) error (U_q2)  
0.115249     385.124  2.65339  
0.162986     113.848  0.935146    
0.230497     26.149  0.206404   
0.257704     17.2872  0.144727  
0.325972     6.82071  0.0553306  
0.345746     5.4403  0.0446614  
0.364448     4.42041  0.0351665  
0.415535     2.6916  0.0216391  
0.460994     1.78537  0.0144616    
0.475182     1.59631  0.0129025  
0.488958     1.4203  0.0114514  
