# Supplementary material for: Mesoscale simulation of biomembranes with FreeDTS
Source: Nat Commun. 2024 Jan 16;15:548. doi: 10.1038/s41467-024-44819-w (PMC10792169; doi:10.1038/s41467-024-44819-w)
Supplement: Supplementary file 6 — Source data [file 41467_2024_44819_MOESM6_ESM.zip › Source Data/Figure 1/Figure_2A/undulation.sh]

#echo $FILES
#read -p "If you want to run Beads snapshot input 1 and if you want to run triangulation snapshot input 2: " name

#!/bin/bash

# Line width of the axes
set border linewidth 1 


# Line styles
set style line 1 lc rgb "#1f77b4" linewidth 3 # Blue
set style line 2 lc rgb "#ff7f0e" linewidth 3 # Orange
set style line 3 lc rgb "#2ca02c" linewidth 3 # Green
set style line 4 lc rgb "#9467bd" linewidth 3 # Purple
set style line 5 lc rgb "#8c564b" linewidth 3 # Brown
set style line 6 lc rgb "black"   linewidth 3 # Brown


#set style line 1 linecolor rgb 'blue'   lt 2 linewidth 3 pt 1
#set style line 2 linecolor rgb 'pink' lt 2 linewidth 3 pt 2
#set style line 3 linecolor rgb 'orange' lt 2 linewidth 3 pt 3
#set style line 4 linecolor rgb 'cyan' lt 2 linewidth 3 pt 4
#set style line 5 linecolor rgb 'brown' lt 2 linewidth 3 pt 5
#set style line 6 linecolor rgb 'black' lt 2 linewidth 3 pt 6

set terminal postscript enhanced color solid eps 16 size 3 ,3  font "Times-Roman, 16" #font 'UTF-8'#font 'Times-Roman' #30 #font 'Verdana,10'

set style line 12 lc rgb '#ddccdd' lt 1 lw 2.5 # --- red


set output "undulation.eps"
#set key at 9 , 3
set xlabel 'Z'
set ylabel 'F(k_{B}T)'
# Axes ranges
#set xrange [-5:6] reverse
#set yrange [-50:5]
# Axes tics
#set xtics font "Times-Roman, 30"
#set xtics ('-2π' -2*pi, '-π' -pi, 0, 'π' pi, '2π' 2*pi)
#set ytics 5
#set xtics 2
#set tics scale 0.75
#set mxtics 1
#set mytics 0.1

#set grid xtics mxtics ytics mytics back ls 12, ls 12
set multiplot layout 3,1


######## Plot 1 DOPC sn1 order parameter
#un
#unset xlabel
#unset ylabel


######## Plot 2
#unset key
#set xlabel  '{Carbon number}'
#unset ylabel
set title ""
#set label 1 '(B)' at graph 0.05,0.92 #font 'Times-Roman'
#set lmargin screen 0.15
#set rmargin screen 0.95
#set bmargin at screen 0.15
#set tmargin at screen 0.9
#unset ytics'
#set logscale y
#set logscale x
unset key
#unset ytics
#:3 with yerrorbars

f(x)=c*x+d;
g(x)=1/(a*x*x*x*x+b*x*x);
g1(x)=1/(a1*x*x*x*x+b1*x*x);

set xtics 0.1

#set label  '{/Symbol k}= 12.5 [k_BT], {/Symbol t}=0.01 [k_BT/a^2]' at graph 0.6,0.25 center
set key


#plot  "SPWALL0.5.xvg" u 2:3:4 with errorbar  ls 2 t "L=0.5", "SPWALL1.xvg" u 2:3:4 with errorbar  ls 3  t "L=1", "SPWALL1.5.xvg" u 2:3:4 with errorbar  ls 4 t "L=1.5", "SPWALL2.xvg" u 2:3:4 with errorbar  ls 5 t "L=2", "SPWALLinf.xvg" u 2:3:4 with errorbar  ls 1 t "no wall"


set ylabel '[A-A_p]/A_p' #offset 0,0.4,0
set xlabel 'L[d]' #offset 1.7,0,0
unset key
set xrange [0.0:2.5]
#set xtics 0.5
#set ytics 0.01
unset title
#set ytics font "Times-Roman, 12"
#set ytics ('10^{-2}' 0.01, '2*10^{-2}' 0.02,'3*10^{-2}' 0.03)

#set lmargin screen 0.3
#set rmargin screen 0.44
unset label

##f(x)=2.496209e-02 (+/-) 2.110020e-03
f1(x)=0.02707211
f2(x)=0.02285207
## 2.110020e-03


####
set logscale x
set logscale y


set xrange [0.05:0.6]
set ylabel '<u^2(q)>' #offset 0,0.4,0
set xlabel 'q' #offset 1.7,0,0
unset logscale x
unset logscale y


set ylabel '<u^2(q)>' #offset 0,0.4,0
set xlabel 'q' #offset 1.7,0,0
f(x)=c*x+d;
g(x)=1/(5*x*x*x*x);
g2(x)=1/(20*x*x);

##fit g(x) "free_constA.xvg" u 2:3:4  via a,b
##fit g2(x) "c0.2k20kg20.xvg" u 2:3:4  via a2,b2
#set label  'k= 16, sigma=0.03' at graph 0.5,0.5 center 
set logscale x
set logscale y
f1(x) = 1/(20*x*x*x*x);
f2(x) = 1/(2*x*x);
set lmargin screen 0.2
set rmargin screen 0.9
set bmargin at screen 0.2
set tmargin at screen 0.9
set key
set yrange [0:700]
g(x)=1/(22*x*x*x*x);
g2(x)=1/(3*x*x);
set ytics ('10^{-1}' 0.1, '10^{0}' 1,'10^{1}' 10,'10^{2}' 100, '10^{3}' 1000)
set xtics ('10^{-2}' 0.01, '10^{-1}' 0.1,'2{/Symbol \264}10^{-1}' 0.2, '5{/Symbol \264}10^{-1}' 0.5)
plot  "tau0.txt" u 1:2:3 with errorbar  ls  1 t '{/Symbol t} = 0', "tau1.txt" u 1:2:3 with errorbar  ls  2 t '{/Symbol t} = 1', "tau2.txt" u 1:2:3 with errorbar  ls 3 t '{/Symbol t} = 2',  "tau3.txt" u 1:2:3 with errorbar  ls 4 t '{/Symbol t} = 3', "tau4.txt" u 1:2:3 with errorbar  ls 5 t '{/Symbol t} = 4', [0.3:0.5] g(x) ls 6 t '', [0.1:0.25] g2(x) ls 6 t ''
