# Supplementary material for: Mesoscale simulation of biomembranes with FreeDTS
Source: Nat Commun. 2024 Jan 16;15:548. doi: 10.1038/s41467-024-44819-w (PMC10792169; doi:10.1038/s41467-024-44819-w)
Supplement: Supplementary file 6 — Source data [file 41467_2024_44819_MOESM6_ESM.zip › Source Data/Figure 1/Figure_2A/tau0.txt]

 @ (1) Q  
 @ (2) U_q2  
 @ (3) error (U_q2)  
 
0.114865     304.801  1.69048  
0.162444     73.9397  0.420658  
0.22973     19.6019  0.113565   
0.256846     12.361  0.0721998  
0.324887     4.92441  0.0285215    
0.344595     3.89782  0.0226028  
0.363235     3.15648  0.0181804  
0.414151     1.89916  0.0109789  
0.45946     1.25412  0.00729032   
0.4736     1.11273  0.00641538   
0.487331     1.00516  0.00576944    
