# Supplementary material for: Mesoscale simulation of biomembranes with FreeDTS
Source: Nat Commun. 2024 Jan 16;15:548. doi: 10.1038/s41467-024-44819-w (PMC10792169; doi:10.1038/s41467-024-44819-w)
Supplement: Supplementary file 6 — Source data [file 41467_2024_44819_MOESM6_ESM.zip › Source Data/Supplementary Figure 11/vertex_time_ms.xvg]

@ 1 step
@ 2 time (ms/1000)
@ 3 accepted move (1) rejected move (0)
100	37.36	1
200	20.879	1
300	0.44	0
400	25.218	1
500	28.213	1
600	31.86	1
700	28.994	1
800	28.444	1
900	28.503	1
1000	28.093	1
1100	31.669	1
1200	0.16	0
1300	28.784	1
1400	24.406	1
1500	30.547	1
1600	35.547	1
1700	24.586	1
1800	31.66	1
1900	28.193	1
2000	0.44	0
2100	28.593	1
2200	0.141	0
2300	28.373	1
2400	27.632	1
2500	29.435	0
2600	24.376	1
2700	24.847	1
2800	0.461	0
2900	33.503	0
3000	27.942	1
3100	33.112	0
3200	27.672	1
3300	28.314	1
3400	28.233	1
3500	27.842	1
3600	29.224	0
3700	28.343	1
3800	27.923	1
3900	0.461	0
4000	27.893	1
4100	31.97	1
4200	32.131	1
4300	31.449	1
4400	28.403	0
4500	27.942	1
4600	28.334	1
4700	28.063	1
4800	25.538	0
4900	29.105	1
5000	0.381	0
5100	28.033	1
5200	25.759	0
5300	28.484	1
5400	28.243	1
5500	28.724	1
5600	25.127	1
5700	28.523	1
5800	28.734	1
5900	29.686	0
6000	29.084	0
6100	0.451	0
6200	28.003	1
6300	24.506	1
6400	31.709	1
6500	0.38	0
6600	28.593	1
6700	28.353	1
6800	28.644	1
6900	24.897	1
7000	32.511	1
7100	30.517	1
7200	0.461	0
7300	34.725	1
7400	0.561	0
7500	0.431	0
7600	30.087	1
7700	31.169	0
7800	30.016	1
7900	0.471	0
8000	0.481	0
8100	26.791	0
8200	0.531	0
8300	34.394	1
8400	0.411	0
8500	33.924	1
8600	25.578	1
8700	26.69	1
8800	0.461	0
8900	29.244	1
9000	33.924	1
9100	30.648	0
9200	29.516	1
9300	30.517	0
9400	29.696	1
9500	26.781	0
9600	29.595	1
9700	29.806	1
9800	0.531	0
9900	29.586	1
10000	29.576	1
10100	30.677	1
10200	0.451	0
10300	35.296	0
10400	30.127	1
10500	29.705	1
10600	27.542	0
10700	30.437	1
10800	26.048	1
10900	0.451	0
11000	0.15	0
11100	29.556	1
11200	0.451	0
11300	29.906	1
11400	29.656	1
11500	33.663	1
11600	29.435	1
11700	29.966	1
11800	29.996	1
11900	29.866	1
12000	29.696	1
12100	0.431	0
12200	30.667	1
12300	26.109	1
12400	26.41	1
12500	0.531	0
12600	0.451	0
12700	29.696	1
12800	29.655	1
12900	29.856	1
13000	34.074	1
13100	30.949	0
13200	30.898	0
13300	25.237	1
13400	0.541	0
13500	0.431	0
13600	35.967	1
13700	29.626	1
13800	0.451	0
13900	35.086	0
14000	29.646	1
14100	0.2	0
14200	33.423	1
14300	33.563	1
14400	29.235	1
14500	33.804	1
14600	29.926	1
14700	25.979	1
14800	33.913	1
14900	30.728	1
15000	0.501	0
15100	29.455	1
15200	34.865	0
15300	28.894	0
15400	30.407	1
15500	33.914	1
15600	30.637	0
15700	0.511	0
15800	0.421	0
15900	29.676	1
16000	26.109	1
16100	30.096	1
16200	34.324	1
16300	35.036	1
16400	29.565	1
16500	29.977	1
16600	29.636	1
16700	0.441	0
16800	29.386	1
16900	33.814	1
17000	29.605	1
17100	0.451	0
17200	29.285	1
17300	30.297	1
17400	34.124	1
17500	30.237	1
17600	30.758	0
17700	30.156	1
17800	0.441	0
17900	0.45	0
18000	29.776	1
18100	25.859	1
18200	0.491	0
18300	30.447	1
18400	34.575	1
18500	25.839	1
18600	29.546	1
18700	29.766	1
18800	26.4	1
18900	29.585	1
19000	30.387	1
19100	25.909	1
19200	29.676	1
19300	33.843	1
19400	30.307	1
19500	0.481	0
19600	0.501	0
19700	33.824	1
19800	31.149	0
19900	33.673	1
20000	34.425	1
20100	34.495	1
20200	0.461	0
20300	0.15	0
20400	30.147	1
20500	26.851	0
20600	30.287	1
20700	26.489	1
20800	29.805	1
20900	30.246	1
21000	32.511	1
21100	27.041	0
21200	30.527	1
21300	29.756	1
21400	30.087	1
21500	30.017	1
21600	33.814	1
21700	29.745	1
21800	34.324	1
21900	29.916	1
22000	0.461	0
22100	29.936	1
22200	30.166	1
22300	29.446	1
22400	29.575	1
22500	29.776	1
22600	34.765	0
22700	33.593	1
22800	29.806	1
22900	29.716	1
23000	31.119	0
23100	29.486	1
23200	0.16	0
23300	29.876	1
23400	0.13	0
23500	26.068	1
23600	30.387	1
23700	29.595	1
23800	25.979	1
23900	0.451	0
24000	0.441	0
24100	33.743	1
24200	30.096	1
24300	26.34	1
24400	29.736	1
24500	26.008	1
24600	30.036	1
24700	25.849	1
24800	29.776	1
24900	29.846	1
25000	30.167	1
25100	0.411	0
25200	33.393	1
25300	29.866	1
25400	0.15	0
25500	29.726	1
25600	0.411	0
25700	30.817	0
25800	33.794	1
25900	0.391	0
26000	25.798	1
26100	29.976	1
26200	26.069	0
26300	0.431	0
26400	29.074	1
26500	34.835	0
26600	25.658	1
26700	29.725	1
26800	26.319	1
26900	30.047	1
27000	0.401	0
27100	30.227	1
27200	29.736	1
27300	30.877	0
27400	29.856	1
27500	30.056	1
27600	29.956	1
27700	29.856	1
27800	30.717	0
27900	0.441	0
28000	30.116	1
28100	29.886	1
28200	33.864	1
28300	0.451	0
28400	25.578	1
28500	30.718	0
28600	29.956	1
28700	25.878	1
28800	36.118	0
28900	29.656	1
29000	0.51	0
29100	30.256	1
29200	34.515	0
29300	29.535	1
29400	0.471	0
29500	29.946	1
29600	29.846	1
29700	29.315	1
29800	29.555	1
29900	31.058	0
30000	30.056	1
30100	29.636	1
30200	31.399	0
30300	29.676	1
30400	30.738	0
30500	26.049	1
30600	32.211	1
30700	30.598	1
30800	34.926	0
30900	30.728	1
31000	0.451	0
31100	30.718	0
31200	0.461	0
31300	29.616	1
31400	32.671	1
31500	0.461	0
31600	0.461	0
31700	29.836	1
31800	29.886	1
31900	32.751	1
32000	30.948	0
32100	26.55	1
32200	27.412	0
32300	30.076	1
32400	0.441	0
32500	26.018	1
32600	33.282	1
32700	26.069	1
32800	0.511	0
32900	30.246	1
33000	29.626	1
33100	26.87	0
33200	0.461	0
33300	29.515	1
33400	25.969	1
33500	0.13	0
33600	34.384	1
33700	30.708	0
33800	0.521	0
33900	29.605	1
34000	0.151	0
34100	30.958	0
34200	25.729	1
34300	31.158	0
34400	33.793	1
34500	29.505	1
34600	30.017	1
34700	29.876	1
34800	29.475	1
34900	30.387	1
35000	34.515	0
35100	30.407	1
35200	0.391	0
35300	29.366	1
35400	0.4	0
35500	0.461	0
35600	29.826	1
35700	29.776	1
35800	29.616	1
35900	0.431	0
36000	29.846	1
36100	26.189	1
36200	34.144	1
36300	29.896	1
36400	29.956	1
36500	34.525	1
36600	0.18	0
36700	26.039	1
36800	29.966	1
36900	33.893	1
37000	25.718	1
37100	26.299	1
37200	26.229	1
37300	30.157	1
37400	29.796	1
37500	29.846	1
37600	33.954	1
37700	29.816	1
37800	0.14	0
37900	25.628	1
38000	0.451	0
38100	30.286	1
38200	29.456	1
38300	29.745	1
38400	25.689	1
38500	0.451	0
38600	31.038	0
38700	0.14	0
38800	29.966	1
38900	25.348	1
39000	0.481	0
39100	29.395	1
39200	29.916	1
39300	29.906	1
39400	30.156	1
39500	26.51	0
39600	25.989	1
39700	29.967	1
39800	30.266	1
39900	34.245	0
40000	31.229	1
40100	30.327	1
40200	25.638	1
40300	30.086	1
40400	0.461	0
40500	26.029	1
40600	29.936	1
40700	29.836	1
40800	30.156	1
40900	30.798	0
41000	0.17	0
41100	30.678	0
41200	25.979	1
41300	35.587	0
41400	29.846	1
41500	30.027	1
41600	33.523	1
41700	0.13	0
41800	34.053	1
41900	30.036	1
42000	0.441	0
42100	29.916	1
42200	25.919	1
42300	25.999	1
42400	0.451	0
42500	34.955	0
42600	30.066	1
42700	27.071	0
42800	26.52	1
42900	34.284	1
43000	30.147	1
43100	26.019	1
43200	29.786	1
43300	29.616	1
43400	26.5	1
43500	29.876	1
43600	0.47	0
43700	29.736	1
43800	30.988	0
43900	29.615	1
44000	29.475	1
44100	0.451	0
44200	0.44	0
44300	30.878	1
44400	30.076	1
44500	29.836	1
44600	29.765	1
44700	26.4	1
44800	30.267	0
44900	0.491	0
45000	30.397	1
45100	25.468	1
45200	33.332	1
45300	29.706	1
45400	29.646	1
45500	0.411	0
45600	30.217	1
45700	29.565	1
45800	29.496	1
45900	26.299	1
46000	29.576	1
46100	30.206	1
46200	33.673	1
46300	31.108	0
46400	30.096	1
46500	25.698	1
46600	26.099	1
46700	26.239	1
46800	30.136	1
46900	29.946	1
47000	0.451	0
47100	29.786	1
47200	30.447	1
47300	25.548	1
47400	26.199	1
47500	33.914	1
47600	29.927	1
47700	30.447	0
47800	33.533	0
47900	29.946	1
48000	26.83	0
48100	30.397	1
48200	25.728	1
48300	30.928	0
48400	29.806	1
48500	29.916	1
48600	26.179	1
48700	33.783	1
48800	25.618	1
48900	30.347	1
49000	34.164	1
49100	29.896	1
49200	29.756	1
49300	34.244	1
49400	30.006	1
49500	0.521	0
49600	0.471	0
49700	29.765	1
49800	0.481	0
49900	34.545	1
50000	33.853	1
50100	37.22	1
50200	29.796	1
50300	25.999	1
50400	30.958	1
50500	29.506	1
50600	30.317	1
50700	30.578	1
50800	31.529	1
50900	29.616	1
51000	30.177	1
51100	0.471	0
51200	29.906	1
51300	31.169	0
51400	29.676	1
51500	0.461	0
51600	30.127	1
51700	27.462	1
51800	0.481	0
51900	0.39	0
52000	29.546	1
52100	30.216	1
52200	26.44	1
52300	29.465	1
52400	29.776	1
52500	29.846	1
52600	29.626	1
52700	29.476	1
52800	0.391	0
52900	29.755	1
53000	30.127	1
53100	26.039	1
53200	29.485	1
53300	30.868	1
53400	29.616	1
53500	34.826	1
53600	30.407	1
53700	30.337	1
53800	31.028	1
53900	25.978	1
54000	30.497	1
54100	26.61	1
54200	29.836	1
54300	0.451	0
54400	29.866	1
54500	27.121	0
54600	33.863	1
54700	0.451	0
54800	29.765	1
54900	30.207	1
55000	30.277	1
55100	29.906	1
55200	29.756	1
55300	30.677	0
55400	0.561	0
55500	29.796	1
55600	29.776	1
55700	29.516	1
55800	26.059	1
55900	30.287	1
56000	0.461	0
56100	29.566	1
56200	30.297	1
56300	0.461	0
56400	33.483	1
56500	25.948	1
56600	29.665	1
56700	0.14	0
56800	25.998	1
56900	26.37	1
57000	34.034	1
57100	25.939	1
57200	30.176	1
57300	29.636	1
57400	29.555	1
57500	30.357	1
57600	29.585	1
57700	30.107	1
57800	0.421	0
57900	25.458	1
58000	29.375	1
58100	29.986	1
58200	29.366	1
58300	29.295	1
58400	28.854	1
58500	29.565	1
58600	29.425	1
58700	30.127	0
58800	33.833	1
58900	30.077	1
59000	29.375	1
59100	31.218	0
59200	29.937	1
59300	35.407	1
59400	31.048	0
59500	29.425	1
59600	30.818	0
59700	33.473	1
59800	25.949	1
59900	29.716	1
60000	30.527	0
60100	34.195	1
60200	0.471	0
60300	33.513	1
60400	33.894	1
60500	30.708	0
60600	0.491	0
60700	30.237	1
60800	0.551	0
60900	30.718	0
61000	30.126	1
61100	34.766	0
61200	29.906	1
61300	28.343	1
61400	29.275	1
61500	0.421	0
61600	34.274	1
61700	30.057	1
61800	25.408	1
61900	0.141	0
62000	30.537	1
62100	29.415	1
62200	29.996	1
62300	0.15	0
62400	29.966	1
62500	34.935	0
62600	34.254	1
62700	30.126	1
62800	0.39	0
62900	26.751	0
63000	0.441	0
63100	30.046	1
63200	0.431	0
63300	34.936	0
63400	26.269	1
63500	0.451	0
63600	29.795	1
63700	25.658	1
63800	29.976	1
63900	0.491	0
64000	29.455	1
64100	26.831	0
64200	30.056	1
64300	0.441	0
64400	29.756	1
64500	27.391	0
64600	31.229	0
64700	30.186	1
64800	0.411	0
64900	29.977	1
65000	31.399	0
65100	29.876	1
65200	25.548	1
65300	29.846	1
65400	30.167	1
65500	30.667	0
65600	35.206	0
65700	29.766	1
65800	34.094	1
65900	30.026	1
66000	30.678	0
66100	30.126	1
66200	30.237	1
66300	0.46	0
66400	34.185	1
66500	30.397	1
66600	29.555	1
66700	30.066	1
66800	25.698	1
66900	30.557	1
67000	29.235	0
67100	29.696	1
67200	29.866	1
67300	29.486	1
67400	0.13	0
67500	29.806	1
67600	29.795	1
67700	30.687	1
67800	29.295	1
67900	33.743	1
68000	33.874	1
68100	26.239	1
68200	29.866	1
68300	31.439	0
68400	30.407	1
68500	31.288	0
68600	29.866	1
68700	29.896	1
68800	34.204	1
68900	29.755	1
69000	0.461	0
69100	29.946	1
69200	0.451	0
69300	29.295	1
69400	30.236	1
69500	26.019	1
69600	30.538	0
69700	0.431	0
69800	30.877	0
69900	36.098	1
70000	29.365	1
70100	26.149	1
70200	29.475	1
70300	34.264	1
70400	33.873	1
70500	22.713	1
70600	0.431	0
70700	33.754	1
70800	0.411	0
70900	0.131	0
71000	29.966	1
71100	0.581	0
71200	30.357	1
71300	29.756	1
71400	30.488	0
71500	29.315	1
71600	0.501	0
71700	33.543	1
71800	0.451	0
71900	33.242	1
72000	29.776	1
72100	29.576	1
72200	33.593	1
72300	29.626	1
72400	29.646	1
72500	0.491	0
72600	29.796	1
72700	25.919	1
72800	29.355	1
72900	25.598	1
73000	29.715	1
73100	0.451	0
73200	29.846	1
73300	30.066	1
73400	30.016	1
73500	29.876	1
73600	33.824	1
73700	29.906	1
73800	0.461	0
73900	33.933	1
74000	0.491	0
74100	30.016	1
74200	0.491	0
74300	29.516	1
74400	30.206	1
74500	30.076	1
74600	26.44	1
74700	31.109	0
74800	35.186	0
74900	26.179	1
75000	29.947	1
75100	25.588	1
75200	25.758	1
75300	25.288	1
75400	29.345	1
75500	29.715	1
75600	0.51	0
75700	0.471	0
75800	33.683	1
75900	30.968	0
76000	29.395	1
76100	26.249	1
76200	29.756	1
76300	30.106	1
76400	30.888	0
76500	30.577	0
76600	29.906	1
76700	33.673	1
76800	30.287	0
76900	34.204	1
77000	33.473	1
77100	26.089	1
77200	29.816	1
77300	33.413	1
77400	29.486	1
77500	29.666	1
77600	29.315	1
77700	29.776	1
77800	30.407	1
77900	30.037	1
78000	29.997	1
78100	30.126	1
78200	33.633	1
78300	35.166	0
78400	30.336	1
78500	33.973	1
78600	0.15	0
78700	30.728	1
78800	0.38	0
78900	30.006	1
79000	0.12	0
79100	0.531	0
79200	26.279	1
79300	30.538	0
79400	29.496	1
79500	30.177	1
79600	31.108	0
79700	0.16	0
79800	25.528	1
79900	35.477	0
80000	31.058	0
80100	30.107	1
80200	30.117	1
80300	0.44	0
80400	25.458	1
80500	25.608	1
80600	26.49	1
80700	31.149	0
80800	29.927	1
80900	30.327	1
81000	26.52	1
81100	25.878	1
81200	33.853	1
81300	29.475	1
81400	29.806	1
81500	29.806	1
81600	35.256	0
81700	29.616	1
81800	0.441	0
81900	0.531	0
82000	30.096	1
82100	33.883	1
82200	26.7	1
82300	0.511	0
82400	0.451	0
82500	35.757	0
82600	30.026	1
82700	0.461	0
82800	30.026	1
82900	0.491	0
83000	33.714	1
83100	30.377	1
83200	30.127	1
83300	29.756	1
83400	30.196	1
83500	29.816	1
83600	0.501	0
83700	29.876	1
83800	33.893	1
83900	30.357	1
84000	29.946	1
84100	31.63	0
84200	35.096	0
84300	0.521	0
84400	34.114	1
84500	33.793	1
84600	35.216	0
84700	29.916	1
84800	30.668	1
84900	29.495	1
85000	26.369	1
85100	29.525	1
85200	25.938	1
85300	25.829	1
85400	30.037	1
85500	31.229	0
85600	0.541	0
85700	26.82	0
85800	26.249	1
85900	0.151	0
86000	0.531	0
86100	0.451	0
86200	29.986	1
86300	31.439	0
86400	29.795	1
86500	29.535	1
86600	0.461	0
86700	25.878	1
86800	30.187	1
86900	30.146	1
87000	25.778	1
87100	30.617	1
87200	0.471	0
87300	30.206	1
87400	30.106	1
87500	34.374	1
87600	30.156	1
87700	30.136	1
87800	0.161	0
87900	30.087	1
88000	26.55	1
88100	30.327	1
88200	29.906	1
88300	0.151	0
88400	29.796	1
88500	33.993	1
88600	29.967	1
88700	29.706	1
88800	29.645	1
88900	34.906	1
89000	29.916	1
89100	38.232	1
89200	30.117	1
89300	25.137	1
89400	29.706	1
89500	31.008	0
89600	0.461	0
89700	26.369	1
89800	0.531	0
89900	0.571	0
90000	29.695	1
90100	27.802	0
90200	34.064	1
90300	38.753	1
90400	33.843	1
90500	31.269	0
90600	26.129	1
90700	30.136	1
90800	0.451	0
90900	33.804	1
91000	0.451	0
91100	29.736	1
91200	25.768	1
91300	30.107	1
91400	35.927	1
91500	30.437	0
91600	30.137	1
91700	26.099	1
91800	0.501	0
91900	25.878	1
92000	34.254	1
92100	29.937	1
92200	34.565	1
92300	0.16	0
92400	25.889	1
92500	25.999	1
92600	34.445	0
92700	30.156	1
92800	33.973	1
92900	23.063	0
93000	35.406	0
93100	33.423	1
93200	31.299	0
93300	33.693	1
93400	30.507	0
93500	29.946	1
93600	30.267	1
93700	30.066	1
93800	0.41	0
93900	34.014	1
94000	30.126	1
94100	0.501	0
94200	30.117	1
94300	0.521	0
94400	29.435	1
94500	30.768	0
94600	0.451	0
94700	29.746	1
94800	29.806	1
94900	29.114	1
95000	28.844	1
95100	30.067	1
95200	29.666	1
95300	31.118	0
95400	31.48	0
95500	0.461	0
95600	25.949	1
95700	32.381	1
95800	29.826	1
95900	26.931	0
96000	29.867	1
96100	30.647	0
96200	33.924	1
96300	27.121	0
96400	29.526	1
96500	25.578	1
96600	36.148	1
96700	26.109	1
96800	33.273	1
96900	0.601	0
97000	0.471	0
97100	30.357	1
97200	26.781	0
97300	29.886	1
97400	33.723	1
97500	30.027	1
97600	34.063	1
97700	33.954	1
97800	34.274	1
97900	33.723	1
98000	33.643	1
98100	30.758	1
98200	30.257	1
98300	33.723	1
98400	30.568	1
98500	0.141	0
98600	30.356	1
98700	29.907	1
98800	31.399	0
98900	0.511	0
99000	30.076	1
99100	30.086	1
99200	30.277	1
99300	30.087	1
99400	34.605	1
99500	34.234	1
99600	29.906	1
99700	30.498	1
99800	30.878	0
99900	0.451	0
100000	29.615	1
100100	29.746	1
100200	30.488	1
100300	29.966	1
100400	30.747	1
100500	26.039	1
100600	26.139	1
100700	34.064	1
100800	34.044	1
100900	29.756	1
101000	0.441	0
101100	0.46	0
101200	34.114	1
101300	34.384	1
101400	30.558	1
101500	29.124	1
101600	26.489	1
101700	29.946	1
101800	0.431	0
101900	30.487	0
102000	26.73	1
102100	33.593	1
102200	34.234	1
102300	30.217	1
102400	29.325	1
102500	30.497	1
102600	26.209	1
102700	0.451	0
102800	31.058	0
102900	33.724	1
103000	0.461	0
103100	29.916	1
103200	0.381	0
103300	26.81	0
103400	29.907	1
103500	25.939	1
103600	30.608	1
103700	33.973	1
103800	34.034	1
103900	35.506	0
104000	33.753	1
104100	29.465	1
104200	26.3	1
104300	29.926	1
104400	33.984	1
104500	33.994	1
104600	30.788	0
104700	31.058	0
104800	0.461	0
104900	29.676	1
105000	29.786	1
105100	0.48	0
105200	29.325	1
105300	0.461	0
105400	34.224	1
105500	29.986	1
105600	29.375	1
105700	0.431	0
105800	29.996	1
105900	29.846	1
106000	29.595	1
106100	0.451	0
106200	38.572	0
106300	28.864	1
106400	25.699	1
106500	0.511	0
106600	31.098	0
106700	33.913	1
106800	30.097	1
106900	33.684	1
107000	26.099	1
107100	29.926	1
107200	0.451	0
107300	29.956	1
107400	30.166	1
107500	0.451	0
107600	33.984	1
107700	0.14	0
107800	34.234	1
107900	25.988	1
108000	29.435	1
108100	30.156	1
108200	30.106	1
108300	30.026	1
108400	29.786	1
108500	0.511	0
108600	29.856	1
108700	34.465	1
108800	26.259	1
108900	29.765	1
109000	25.618	1
109100	0.201	0
109200	26.821	0
109300	34.254	1
109400	0.401	0
109500	33.794	1
109600	29.666	1
109700	29.816	1
109800	30.818	1
109900	29.755	1
110000	21.81	1
110100	29.676	1
110200	0.401	0
110300	29.926	1
110400	30.207	1
110500	30.066	1
110600	29.896	1
110700	25.658	1
110800	29.866	1
110900	29.605	1
111000	29.866	1
111100	30.718	0
111200	26.149	1
111300	30.708	0
111400	25.427	1
111500	29.525	1
111600	30.387	1
111700	29.776	1
111800	29.966	1
111900	26.379	1
112000	0.501	0
112100	0.471	0
112200	29.996	1
112300	29.816	1
112400	30.387	1
112500	29.575	1
112600	0.141	0
112700	25.628	1
112800	26.069	1
112900	0.44	0
113000	33.102	1
113100	0.461	0
113200	34.124	1
113300	30.828	0
113400	26.229	1
113500	0.401	0
113600	29.806	1
113700	30.196	1
113800	33.593	1
113900	30.086	1
114000	25.839	1
114100	29.685	1
114200	29.555	1
114300	29.626	1
114400	0.15	0
114500	35.967	1
114600	25.788	1
114700	34.194	1
114800	25.999	1
114900	30.137	1
115000	31.098	0
115100	34.685	0
115200	25.979	1
115300	26.881	0
115400	31.129	0
115500	30.017	1
115600	32.942	1
115700	30.487	1
115800	0.511	0
115900	25.678	1
116000	29.676	1
116100	25.968	1
116200	29.665	1
116300	29.766	1
116400	26.129	1
116500	30.026	1
116600	0.511	0
116700	33.714	1
116800	30.628	0
116900	29.335	1
117000	33.673	1
117100	34.244	1
117200	29.536	1
117300	34.224	1
117400	0.13	0
117500	26.049	1
117600	29.596	1
117700	33.633	1
117800	0.461	0
117900	26.009	1
118000	30.007	1
118100	26.49	1
118200	34.504	0
118300	26.059	1
118400	26.079	1
118500	33.493	1
118600	30.878	1
118700	29.686	1
118800	29.555	1
118900	25.598	1
119000	25.778	1
119100	0.441	0
119200	0.161	0
119300	30.246	1
119400	29.175	1
119500	26.7	0
119600	29.966	1
119700	30.397	1
119800	25.809	1
119900	29.926	1
120000	29.856	1
120100	30.698	1
120200	29.956	1
120300	34.264	1
120400	34.385	1
120500	0.431	0
120600	34.675	1
120700	27.14	0
120800	25.427	1
120900	29.987	1
121000	29.605	1
121100	27.02	0
121200	34.865	1
121300	29.566	1
121400	25.929	1
121500	0.411	0
121600	0.441	0
121700	31.229	0
121800	25.638	1
121900	0.411	0
122000	30.417	0
122100	29.645	1
122200	29.605	1
122300	30.227	1
122400	29.586	1
122500	0.15	0
122600	30.167	1
122700	29.485	1
122800	34.274	1
122900	25.558	1
123000	0.431	0
123100	29.616	1
123200	29.736	1
123300	0.16	0
123400	33.383	1
123500	31.118	0
123600	27.001	1
123700	29.846	1
123800	30.367	1
123900	30.136	1
124000	29.746	1
124100	34.004	1
124200	25.949	1
124300	29.917	1
124400	29.806	1
124500	29.406	1
124600	26.6	1
124700	38.342	1
124800	33.823	1
124900	30.698	0
125000	31.659	0
125100	31.008	0
125200	0.471	0
125300	30.326	1
125400	29.535	1
125500	29.385	1
125600	0.151	0
125700	31.179	1
125800	29.826	1
125900	29.676	1
126000	26.079	1
126100	29.776	1
126200	29.716	1
126300	30.718	1
126400	29.475	1
126500	29.846	1
126600	29.696	1
126700	29.064	1
126800	29.536	1
126900	31.409	0
127000	33.583	1
127100	29.626	1
127200	29.165	1
127300	29.705	1
127400	29.135	1
127500	25.618	1
127600	31.058	0
127700	29.977	1
127800	29.586	1
127900	29.946	1
128000	34.104	1
128100	29.625	1
128200	34.905	1
128300	29.586	1
128400	30.658	1
128500	0.181	0
128600	0.19	0
128700	0.161	0
128800	29.225	1
128900	30.768	0
129000	30.417	1
129100	29.745	1
129200	30.387	1
129300	34.275	1
129400	29.585	1
129500	29.455	1
129600	0.451	0
129700	27.111	0
129800	29.686	1
129900	37.019	1
130000	30.266	0
130100	29.936	1
130200	30.567	0
130300	26.18	1
130400	29.947	1
130500	29.976	1
130600	30.287	1
130700	29.936	1
130800	29.725	1
130900	29.636	1
131000	0.451	0
131100	29.866	1
131200	26.319	0
131300	26.199	1
131400	0.14	0
131500	30.007	1
131600	26.45	1
131700	29.916	1
131800	29.846	1
131900	30.367	1
132000	26.98	0
132100	30.547	1
132200	0.19	0
132300	33.754	1
132400	26.479	1
132500	26.771	0
132600	30.026	1
132700	29.415	1
132800	29.325	1
132900	30.367	1
133000	31.048	0
133100	30.777	0
133200	0.461	0
133300	0.501	0
133400	29.705	1
133500	33.743	1
133600	30.587	1
133700	0.451	0
133800	33.893	1
133900	34.635	0
134000	29.665	1
134100	0.14	0
134200	0.511	0
134300	30.026	1
134400	31.098	0
134500	30.878	0
134600	29.907	1
134700	30.027	1
134800	31.328	0
134900	29.555	1
135000	30.989	0
135100	30.086	1
135200	26.109	1
135300	30.627	0
135400	0.481	0
135500	32.21	1
135600	29.666	1
135700	29.926	1
135800	26.54	0
135900	26.6	1
136000	30.177	1
136100	30.086	1
136200	0.461	0
136300	26.52	1
136400	29.836	1
136500	30.507	1
136600	29.726	1
136700	30.097	1
136800	29.846	1
136900	29.746	1
137000	0.471	0
137100	33.744	1
137200	29.796	1
137300	0.4	0
137400	30.077	1
137500	29.856	1
137600	26.77	1
137700	26.93	0
137800	27.141	0
137900	25.818	1
138000	26.159	1
138100	0.501	0
138200	0.451	0
138300	33.913	1
138400	38.131	1
138500	25.939	1
138600	30.197	1
138700	29.696	1
138800	29.976	1
138900	26.159	1
139000	30.087	1
139100	30.618	0
139200	26.34	1
139300	30.297	1
139400	29.957	1
139500	0.441	0
139600	30.247	1
139700	26.449	1
139800	29.736	1
139900	28.323	1
140000	32.27	1
140100	30.196	1
140200	0.19	0
140300	33.563	1
140400	33.463	1
140500	29.726	1
140600	30.447	0
140700	0.531	0
140800	26.449	0
140900	33.423	1
141000	0.461	0
141100	25.788	1
141200	29.765	1
141300	0.461	0
141400	26.289	1
141500	29.515	1
141600	30.206	1
141700	30.437	1
141800	29.756	1
141900	34.475	1
142000	30.137	1
142100	29.956	1
142200	29.936	1
142300	30.127	1
142400	33.653	1
142500	29.926	1
142600	29.586	1
142700	26.459	1
142800	26.119	1
142900	26.449	1
143000	31.048	0
143100	33.303	1
143200	33.553	1
143300	0.491	0
143400	30.477	1
143500	31.018	0
143600	0.431	0
143700	0.481	0
143800	26.119	1
143900	29.886	1
144000	30.898	1
144100	30.767	1
144200	30.838	0
144300	30.206	1
144400	30.227	1
144500	30.356	1
144600	27.061	0
144700	30.427	1
144800	30.477	1
144900	30.487	1
145000	29.595	1
145100	29.947	1
145200	30.818	0
145300	29.976	1
145400	29.886	1
145500	0.471	0
145600	0.14	0
145700	33.963	1
145800	0.521	0
145900	26.049	1
146000	29.745	1
146100	25.738	1
146200	29.966	1
146300	34.605	1
146400	31.308	0
146500	0.481	0
146600	30.127	1
146700	30.778	0
146800	0.511	0
146900	26.049	1
147000	34.254	1
147100	26.459	1
147200	30.337	1
147300	0.551	0
147400	30.177	1
147500	30.277	1
147600	30.157	1
147700	33.934	1
147800	34.845	0
147900	0.461	0
148000	29.325	1
148100	0.46	0
148200	29.536	1
148300	29.866	1
148400	30.147	1
148500	30.587	1
148600	29.756	1
148700	0.521	0
148800	0.211	0
148900	29.776	1
149000	30.046	1
149100	26.079	1
149200	29.937	1
149300	27.221	0
149400	26.089	1
149500	29.676	1
149600	33.994	1
149700	29.445	1
149800	34.555	0
149900	29.816	1
150000	36.849	1
150100	30.197	1
150200	25.999	1
150300	30.227	1
150400	33.843	1
150500	0.451	0
150600	26.129	1
150700	33.793	1
150800	29.615	1
150900	35.596	0
151000	34.155	1
151100	0.441	0
151200	30.748	0
151300	33.883	1
151400	34.584	1
151500	33.663	1
151600	26.059	1
151700	30.777	1
151800	25.628	1
151900	30.006	1
152000	29.886	1
152100	29.896	1
152200	29.956	1
152300	26.149	1
152400	25.939	1
152500	29.836	1
152600	29.927	1
152700	26.77	1
152800	34.134	1
152900	29.766	1
153000	29.496	1
153100	29.927	1
153200	29.786	1
153300	0.491	0
153400	30.838	0
153500	29.826	1
153600	29.836	1
153700	30.067	1
153800	33.974	1
153900	27.031	0
154000	29.916	1
154100	29.706	1
154200	31.449	0
154300	29.946	1
154400	31.018	0
154500	33.593	1
154600	31.659	0
154700	0.421	0
154800	26.259	1
154900	30.137	1
155000	34.054	1
155100	33.673	1
155200	34.675	1
155300	38.482	1
155400	30.257	1
155500	35.166	0
155600	29.956	1
155700	0.461	0
155800	29.815	1
155900	26.49	1
156000	31.519	0
156100	29.897	1
156200	25.818	1
156300	29.896	1
156400	29.947	1
156500	0.431	0
156600	33.733	1
156700	34.335	1
156800	0.441	0
156900	30.437	0
157000	0.371	0
157100	30.137	1
157200	0.451	0
157300	29.806	1
157400	30.597	1
157500	0.501	0
157600	0.461	0
157700	30.918	1
157800	0.481	0
157900	30.297	1
158000	30.237	1
158100	30.236	1
158200	29.916	1
158300	30.077	1
158400	29.415	1
158500	33.934	1
158600	29.826	1
158700	0.531	0
158800	0.521	0
158900	30.207	1
159000	29.575	1
159100	0.441	0
159200	34.154	1
159300	0.151	0
159400	30.377	1
159500	29.425	1
159600	31.149	0
159700	29.836	1
159800	26.018	1
159900	0.521	0
160000	31.099	0
160100	29.576	1
160200	34.094	1
160300	34.815	0
160400	29.876	1
160500	29.956	1
160600	0.491	0
160700	33.913	1
160800	0.38	0
160900	29.876	1
161000	0.481	0
161100	30.187	1
161200	25.799	1
161300	30.587	1
161400	31.229	0
161500	25.678	1
161600	0.451	0
161700	26.109	1
161800	25.928	1
161900	30.597	0
162000	29.866	1
162100	34.134	1
162200	22.622	0
162300	31.51	0
162400	30.678	1
162500	34.514	1
162600	0.391	0
162700	25.628	1
162800	0.4	0
162900	33.393	1
163000	29.586	1
163100	29.496	1
163200	25.759	1
163300	30.327	1
163400	25.497	1
163500	25.467	1
163600	0.461	0
163700	30.246	1
163800	0.451	0
163900	29.465	1
164000	34.104	1
164100	33.884	1
164200	26.219	1
164300	0.461	0
164400	34.846	0
164500	0.391	0
164600	29.656	1
164700	29.936	1
164800	33.723	1
164900	29.836	1
165000	33.122	1
165100	29.836	1
165200	29.956	1
165300	0.461	0
165400	29.726	1
165500	0.39	0
165600	34.064	1
165700	30.067	1
165800	26.159	1
165900	29.926	1
166000	33.763	1
166100	29.455	1
166200	29.917	1
166300	33.342	1
166400	26.55	0
166500	33.803	1
166600	30.537	1
166700	29.876	1
166800	30.948	0
166900	30.226	1
167000	0.37	0
167100	29.796	1
167200	29.586	1
167300	29.355	1
167400	0.15	0
167500	25.418	1
167600	0.471	0
167700	29.746	1
167800	29.836	1
167900	34.855	0
168000	29.506	1
168100	25.998	1
168200	30.928	0
168300	29.575	1
168400	0.19	0
168500	29.956	1
168600	27.251	0
168700	30.908	0
168800	0.491	0
168900	30.317	1
169000	30.097	1
169100	30.437	1
169200	0.591	0
169300	29.846	1
169400	30.067	1
169500	33.954	1
169600	29.606	1
169700	34.745	0
169800	29.736	1
169900	30.737	0
170000	26.951	0
170100	30.157	1
170200	30.558	1
170300	0.391	0
170400	29.756	1
170500	29.967	1
170600	25.708	1
170700	26.59	1
170800	0.521	0
170900	33.634	1
171000	29.746	1
171100	30.016	1
171200	30.307	1
171300	29.986	1
171400	34.284	1
171500	29.836	1
171600	25.748	1
171700	25.648	1
171800	29.967	1
171900	26.52	1
172000	34.675	0
172100	29.886	1
172200	30.297	1
172300	30.087	1
172400	0.531	0
172500	29.866	1
172600	30.828	0
172700	35.246	1
172800	29.816	1
172900	0.471	0
173000	31.289	0
173100	25.799	1
173200	25.618	1
173300	30.377	1
173400	29.626	1
173500	30.708	1
173600	29.516	1
173700	29.886	1
173800	30.057	1
173900	29.956	1
174000	31.569	0
174100	0.501	0
174200	26.169	1
174300	33.793	1
174400	30.418	1
174500	29.916	1
174600	34.324	1
174700	30.006	1
174800	31.008	0
174900	34.896	0
175000	0.471	0
175100	34.806	0
175200	35.096	1
175300	33.463	1
175400	30.738	0
175500	33.653	1
175600	26.65	0
175700	29.645	1
175800	25.728	1
175900	30.798	0
176000	31.068	0
176100	29.716	1
176200	30.277	1
176300	29.876	1
176400	0.461	0
176500	0.151	0
176600	0.451	0
176700	26.35	1
176800	0.441	0
176900	0.451	0
177000	0.491	0
177100	29.575	1
177200	25.689	1
177300	35.616	0
177400	0.471	0
177500	30.227	1
177600	33.793	1
177700	26.049	1
177800	25.989	1
177900	29.866	1
178000	35.006	0
178100	33.674	1
178200	29.415	1
178300	29.876	1
178400	0.13	0
178500	34.785	0
178600	29.706	1
178700	30.247	1
178800	30.177	1
178900	0.591	0
179000	29.745	1
179100	27.13	0
179200	26.66	0
179300	0.481	0
179400	30.367	1
179500	30.837	0
179600	30.077	1
179700	30.027	1
179800	33.733	1
179900	32.2	1
180000	30.687	1
180100	34.084	1
180200	34.675	1
180300	0.531	0
180400	29.705	1
180500	30.457	1
180600	0.451	0
180700	28.714	1
180800	0.451	0
180900	30.046	1
181000	0.511	0
181100	0.461	0
181200	0.461	0
181300	34.074	1
181400	29.646	1
181500	0.451	0
181600	34.575	1
181700	0.451	0
181800	30.657	0
181900	30.206	1
182000	34.184	1
182100	30.127	1
182200	0.441	0
182300	29.906	1
182400	30.036	1
182500	34.114	1
182600	0.461	0
182700	30.016	1
182800	26.57	0
182900	35.196	0
183000	29.756	1
183100	27.271	0
183200	30.137	1
183300	30.858	0
183400	30.858	0
183500	29.506	1
183600	30.276	1
183700	0.461	0
183800	29.886	1
183900	26.119	1
184000	26.56	0
184100	0.431	0
184200	34.625	1
184300	29.415	1
184400	26.029	1
184500	0.421	0
184600	30.457	0
184700	29.545	1
184800	31.449	0
184900	33.963	1
185000	0.481	0
185100	29.816	1
185200	0.451	0
185300	0.451	0
185400	0.43	0
185500	31.028	0
185600	25.187	1
185700	33.904	1
185800	26.019	1
185900	0.411	0
186000	29.937	1
186100	30.497	1
186200	29.725	1
186300	25.709	1
186400	34.054	1
186500	33.333	1
186600	0.46	0
186700	33.694	1
186800	0.421	0
186900	33.834	1
187000	29.696	1
187100	34.245	1
187200	33.373	1
187300	26.389	0
187400	29.645	1
187500	30.307	1
187600	0.18	0
187700	26.009	1
187800	31.308	0
187900	34.305	1
188000	31.038	1
188100	30.497	1
188200	30.407	1
188300	29.886	1
188400	33.853	1
188500	26.149	1
188600	29.786	1
188700	33.493	1
188800	26.2	1
188900	29.886	1
189000	25.689	1
189100	34.165	1
189200	0.451	0
189300	30.237	1
189400	30.166	1
189500	0.141	0
189600	29.686	1
189700	30.006	1
189800	29.385	1
189900	29.736	1
190000	33.783	1
190100	29.706	1
190200	30.337	1
190300	26.118	1
190400	30.016	1
190500	29.516	1
190600	0.391	0
190700	0.581	0
190800	29.836	1
190900	30.106	1
191000	0.15	0
191100	0.191	0
191200	33.392	1
191300	29.355	1
191400	26.299	1
191500	30.116	1
191600	29.706	1
191700	29.636	1
191800	30.708	0
191900	27.251	0
192000	34.836	0
192100	30.166	1
192200	34.074	1
192300	27.101	0
192400	30.317	1
192500	0.451	0
192600	29.766	1
192700	29.956	1
192800	30.858	0
192900	29.956	1
193000	30.427	1
193100	0.14	0
193200	26.319	1
193300	30.647	1
193400	26.049	1
193500	0.481	0
193600	29.896	1
193700	31.268	0
193800	34.044	1
193900	26.74	1
194000	31.188	0
194100	30.838	1
194200	33.803	1
194300	34.104	1
194400	29.785	1
194500	0.572	0
194600	25.709	1
194700	0.15	0
194800	33.663	1
194900	29.956	1
195000	30.347	1
195100	33.523	1
195200	25.438	1
195300	30.266	1
195400	29.716	1
195500	29.856	1
195600	26.33	1
195700	0.471	0
195800	30.257	1
195900	29.916	1
196000	31.169	0
196100	29.866	1
196200	25.638	1
196300	31.269	0
196400	33.644	1
196500	30.277	1
196600	29.816	1
196700	31.018	0
196800	29.846	1
196900	34.825	0
197000	0.411	0
197100	29.636	1
197200	35.166	0
197300	31.228	0
197400	29.195	1
197500	30.217	1
197600	30.086	1
197700	26.009	1
197800	0.471	0
197900	30.017	1
198000	30.157	1
198100	29.636	1
198200	26.099	1
198300	0.51	0
198400	25.989	1
198500	30.066	1
198600	0.14	0
198700	29.716	1
198800	30.247	1
198900	33.573	1
199000	0.521	0
199100	30.697	1
199200	32.15	1
199300	30.547	1
199400	30.276	1
199500	29.926	1
199600	26.009	1
199700	33.804	1
[truncated: 67,983 more rows]
