# Supplementary material for: Mesoscale simulation of biomembranes with FreeDTS
Source: Nat Commun. 2024 Jan 16;15:548. doi: 10.1038/s41467-024-44819-w (PMC10792169; doi:10.1038/s41467-024-44819-w)
Supplement: Supplementary file 6 — Source data [file 41467_2024_44819_MOESM6_ESM.zip › Source Data/Supplementary Figure 11/box_time_ms.xvg]

@ 1 step
@ 2 time (ms/1000)
@ 3 accepted move (1) rejected move (0)
1	1.82557	0
2	7.23165	1
3	6.34034	1
4	1.76085	0
5	6.60399	1
6	6.59903	1
7	1.76895	0
8	1.78435	0
9	0.785659	0
10	0.99677	0
11	1.78755	0
12	1.77835	0
13	1.77473	0
14	1.82693	0
15	6.57633	1
16	1.81088	0
17	1.78692	0
18	0.997241	0
19	6.65368	1
20	6.62798	1
21	0.847561	0
22	1.81841	0
23	1.80348	0
24	6.31889	0
25	1.79176	0
26	6.60542	1
27	1.79676	0
28	6.33415	0
29	1.80652	0
30	0.69506	0
31	1.7817	0
32	6.32758	0
33	0.799771	0
34	0.652953	0
35	1.79469	0
36	0.988826	0
37	6.67284	1
38	0.87404	0
39	0.646484	0
40	0.908719	0
41	0.650049	0
42	6.67873	1
43	6.32946	0
44	0.71507	0
45	6.25731	0
46	1.77576	0
47	1.76551	0
48	6.3219	0
49	6.62278	1
50	1.79949	0
51	6.33097	0
52	6.33644	0
53	6.62367	1
54	1.78345	0
55	0.69705	0
56	6.65229	1
57	0.642549	0
58	1.78294	0
59	6.60359	1
60	0.67581	0
61	1.77483	0
62	1.79408	0
63	6.66238	1
64	6.62105	1
65	0.722099	0
66	6.65832	1
67	1.81884	0
68	1.79114	0
69	0.961289	0
70	0.972067	0
71	0.760699	0
72	6.63485	1
73	0.850509	0
74	6.62619	1
75	0.763531	0
76	0.78178	0
77	1.81367	0
78	1.0006	0
79	0.758996	0
80	2.03394	0
81	1.78045	0
82	0.828999	0
83	0.672203	0
84	0.671974	0
85	0.833964	0
86	1.81021	0
87	0.718806	0
88	0.816947	0
89	1.78412	0
90	0.864721	0
91	6.67771	1
92	0.902049	0
93	6.30468	0
94	0.684784	0
95	0.677386	0
96	1.78747	0
97	1.77699	0
98	0.655373	0
99	0.828911	0
100	0.62825	0
101	6.62007	1
102	1.78452	0
103	0.701616	0
104	0.885189	0
105	0.872766	0
106	0.756761	0
107	0.899201	0
108	6.66741	1
109	1.80438	0
110	1.77357	0
111	0.829986	0
112	1.78572	0
113	1.7619	0
114	0.701273	0
115	1.7822	0
116	0.83979	0
117	1.78143	0
118	6.66079	1
119	0.940091	0
120	0.93378	0
121	6.61734	1
122	0.857064	0
123	1.77689	0
124	1.7754	0
125	0.74494	0
126	1.77284	0
127	6.62113	1
128	6.63844	1
129	6.65968	1
130	0.72204	0
131	0.82834	0
132	0.781323	0
133	1.79557	0
134	1.79409	0
135	1.78938	0
136	6.68212	1
137	0.683383	0
138	0.739573	0
139	6.64156	1
140	0.935784	0
141	0.849337	0
142	1.77494	0
143	0.755531	0
144	6.60751	1
145	1.83362	0
146	1.80144	0
147	1.7985	0
148	1.80139	0
149	1.77623	0
150	1.77732	0
151	0.714927	0
152	6.40942	0
153	0.772406	0
154	1.79457	0
155	6.68739	1
156	1.77841	0
157	1.77227	0
158	1.78568	0
159	0.748963	0
160	0.870819	0
161	0.738099	0
162	0.825219	0
163	1.0031	0
164	6.63792	1
165	0.666921	0
166	1.77288	0
167	1.8449	0
168	1.78908	0
169	1.78121	0
170	0.626576	0
171	1.77823	0
172	1.77075	0
173	1.78419	0
174	1.82322	0
175	1.90318	0
176	0.687561	0
177	6.33736	0
178	1.80414	0
179	1.78412	0
180	1.78025	0
181	0.718863	0
182	6.82703	1
183	0.821884	0
184	1.77272	0
185	1.78794	0
186	0.672504	0
187	1.79886	0
188	1.78632	0
189	1.76812	0
190	1.77636	0
191	0.681349	0
192	0.66323	0
193	1.83168	0
194	6.62587	1
195	1.76747	0
196	1.77331	0
197	1.76913	0
198	0.761443	0
199	1.78913	0
200	1.78854	0
201	6.35715	0
202	6.63605	1
203	1.77438	0
204	0.639156	0
205	1.77971	0
206	1.77333	0
207	0.737741	0
208	1.76709	0
209	0.730727	0
210	0.645067	0
211	6.62793	1
212	1.77015	0
213	0.880494	0
214	0.832074	0
215	1.77129	0
216	0.708	0
217	0.652537	0
218	6.28532	0
219	6.60785	1
220	6.64582	1
221	1.75834	0
222	1.77705	0
223	6.63801	1
224	0.669843	0
225	0.771147	0
226	0.856807	0
227	0.630411	0
228	1.82308	0
229	1.8002	0
230	6.75271	1
231	1.78551	0
232	0.833721	0
233	1.79188	0
234	6.40043	0
235	6.69028	1
236	6.60891	1
237	0.714411	0
238	1.80771	0
239	1.7539	0
240	1.75315	0
241	1.0662	0
242	1.80709	0
243	6.64724	1
244	6.64601	1
245	1.79186	0
246	1.09777	0
247	0.86289	0
248	7.22182	0
249	8.32845	1
250	6.40984	1
251	1.73754	0
252	1.73925	0
253	1.75333	0
254	0.812351	0
255	1.73709	0
256	1.77899	0
257	0.783313	0
258	6.07069	0
259	1.78469	0
260	6.60193	1
261	0.827981	0
262	0.979753	0
263	1.75751	0
264	2.13373	0
265	1.00765	0
266	1.82242	0
267	0.74869	0
268	1.83438	0
269	0.823459	0
270	0.986723	0
271	0.90849	0
272	1.05485	0
273	7.84768	1
274	0.715514	0
275	1.80821	0
276	6.44842	1
277	1.75791	0
278	0.765021	0
279	0.72098	0
280	1.77407	0
281	0.696363	0
282	6.08602	0
283	0.883787	0
284	6.6537	1
285	6.3313	0
286	0.821454	0
287	0.728237	0
288	1.80364	0
289	6.31091	0
290	6.32336	0
291	1.78548	0
292	1.76043	0
293	6.65527	1
294	6.65065	1
295	1.76042	0
296	1.77798	0
297	1.77948	0
298	0.636651	0
299	0.770974	0
300	6.66074	1
301	0.653154	0
302	1.78817	0
303	6.46132	0
304	1.07513	0
305	1.85753	0
306	1.83115	0
307	6.87992	1
308	0.790369	0
309	1.81559	0
310	6.54943	1
311	1.08562	0
312	1.79866	0
313	1.79545	0
314	1.80187	0
315	1.81697	0
316	1.83919	0
317	6.83445	1
318	6.87115	1
319	6.88308	1
320	1.85196	0
321	6.83989	1
322	1.83053	0
323	0.726291	0
324	1.81981	0
325	6.82868	1
326	0.773637	0
327	6.52897	0
328	0.78669	0
329	0.983616	0
330	0.762444	0
331	1.84422	0
332	1.8214	0
333	6.44508	0
334	1.80433	0
335	1.06773	0
336	1.82232	0
337	6.78222	1
338	0.742364	0
339	1.85425	0
340	1.80686	0
341	6.39886	0
342	1.83277	0
343	0.819364	0
344	1.81034	0
345	6.81448	1
346	0.658464	0
347	6.75254	1
348	0.860843	0
349	6.76858	1
350	1.81217	0
351	1.82229	0
352	6.45874	0
353	1.85589	0
354	0.6856	0
355	1.7886	0
356	0.82084	0
357	1.80948	0
358	1.8104	0
359	1.80573	0
360	1.09411	0
361	6.44197	0
362	1.84931	0
363	0.732173	0
364	1.78345	0
365	6.71104	1
366	1.82734	0
367	1.83364	0
368	1.82183	0
369	1.8029	0
370	1.79246	0
371	1.78926	0
372	1.82449	0
373	1.8505	0
374	1.81054	0
375	1.79574	0
376	1.00458	0
377	1.79445	0
378	0.705309	0
379	1.80878	0
380	6.69487	1
381	1.78164	0
382	1.7725	0
383	0.853614	0
384	6.35568	0
385	0.871764	0
386	1.7757	0
387	1.78971	0
388	1.84697	0
389	0.866224	0
390	6.61044	1
391	1.78459	0
392	0.858797	0
393	6.64232	1
394	1.79743	0
395	0.752369	0
396	1.76395	0
397	0.757206	0
398	1.78559	0
399	6.7305	1
400	1.78398	0
401	1.79209	0
402	1.76739	0
403	1.80915	0
404	0.800887	0
405	1.87748	0
406	1.8058	0
407	0.740676	0
408	1.85972	0
409	1.80393	0
410	0.762817	0
411	0.752554	0
412	1.83222	0
413	1.84387	0
414	1.77842	0
415	6.71023	1
416	6.67024	1
417	1.85129	0
418	0.773866	0
419	1.8212	0
420	0.656961	0
421	1.81306	0
422	1.80358	0
423	1.79196	0
424	1.79706	0
425	6.74245	1
426	1.76753	0
427	1.78755	0
428	1.79252	0
429	6.67409	1
430	0.739059	0
431	0.699984	0
432	6.40929	0
433	0.956236	0
434	0.738657	0
435	6.69191	1
436	0.65271	0
437	6.75008	1
438	1.79528	0
439	1.79766	0
440	6.65016	1
441	0.842337	0
442	1.78389	0
443	1.77198	0
444	0.68656	0
445	0.80083	0
446	0.728839	0
447	1.07051	0
448	6.4353	1
449	1.78638	0
450	1.75664	0
451	0.758967	0
452	0.941853	0
453	0.696921	0
454	6.67614	1
455	0.823887	0
456	1.77811	0
457	1.79819	0
458	6.67094	1
459	1.78413	0
460	0.96733	0
461	6.64041	1
462	0.658177	0
463	1.79405	0
464	6.79336	1
465	1.79819	0
466	1.07316	0
467	1.80447	0
468	0.786503	0
469	1.77779	0
470	6.65375	1
471	6.35118	0
472	0.744267	0
473	0.742293	0
474	1.76606	0
475	6.68676	1
476	6.29242	0
477	1.78403	0
478	6.68314	1
479	0.685757	0
480	0.8527	0
481	1.78764	0
482	6.65792	1
483	1.79959	0
484	6.65837	1
485	1.76996	0
486	0.806054	0
487	6.50517	0
488	1.78508	0
489	1.77447	0
490	1.84423	0
491	1.77736	0
492	0.848149	0
493	6.80817	1
494	1.78684	0
495	0.651264	0
496	6.74601	1
497	1.82836	0
498	6.69135	1
499	0.736224	0
500	6.69764	1
501	1.02798	0
502	6.74034	1
503	0.681163	0
504	1.82568	0
505	1.79557	0
506	6.39064	0
507	9.52379	1
508	1.8126	0
509	1.7589	0
510	6.42943	1
511	1.79318	0
512	6.13146	0
513	6.50371	1
514	0.740961	0
515	0.87437	0
516	0.76024	0
517	0.769516	0
518	1.92697	0
519	0.691239	0
520	0.669184	0
521	6.33161	0
522	1.77237	0
523	1.83215	0
524	0.692799	0
525	0.772663	0
526	0.799099	0
527	0.676811	0
528	1.83604	0
529	1.81978	0
530	6.49921	0
531	6.51249	0
532	1.83234	0
533	7.31992	1
534	1.77546	0
535	1.81725	0
536	1.79995	0
537	0.789081	0
538	1.78044	0
539	1.79306	0
540	6.40843	0
541	1.02185	0
542	1.08499	0
543	1.79731	0
544	6.36434	0
545	1.77844	0
546	1.78804	0
547	1.77592	0
548	0.77461	0
549	1.79149	0
550	0.69489	0
551	6.70989	1
552	6.71763	1
553	1.0742	0
554	0.82738	0
555	0.810506	0
556	6.39034	0
557	1.79249	0
558	6.39995	0
559	1.79112	0
560	1.77285	0
561	1.83408	0
562	6.36978	0
563	1.79774	0
564	0.65052	0
565	1.79027	0
566	1.79532	0
567	6.38011	0
568	1.06826	0
569	1.80036	0
570	0.887751	0
571	1.76858	0
572	1.77646	0
573	1.79296	0
574	1.80132	0
575	1.78867	0
576	6.66379	1
577	1.80702	0
578	0.73359	0
579	1.76805	0
580	6.59901	1
581	0.804051	0
582	1.78198	0
583	1.7799	0
584	0.749004	0
585	0.737784	0
586	0.92578	0
587	1.78193	0
588	6.59783	1
589	0.980883	0
590	1.79372	0
591	1.80937	0
592	0.686517	0
593	1.8061	0
594	1.79701	0
595	1.77904	0
596	6.33661	0
597	1.02046	0
598	0.858397	0
599	1.81174	0
600	0.692671	0
601	1.77759	0
602	1.7796	0
603	0.696349	0
604	6.69009	1
605	1.95377	0
606	1.76869	0
607	0.758824	0
608	0.982486	0
609	1.79381	0
610	0.683281	0
611	1.77612	0
612	6.70272	1
613	1.83759	0
614	6.67026	1
615	0.695506	0
616	6.6628	1
617	1.7896	0
618	1.81864	0
619	0.808817	0
620	6.33108	0
621	0.76462	0
622	1.76906	0
623	0.915073	0
624	6.65063	1
625	0.884546	0
626	0.79688	0
627	0.787191	0
628	1.79514	0
629	6.72318	1
630	0.80514	0
631	1.80321	0
632	0.693616	0
633	1.7873	0
634	1.7839	0
635	6.68905	1
636	1.76122	0
637	6.5048	0
638	1.78874	0
639	6.39057	0
640	1.7805	0
641	1.76481	0
642	1.77285	0
643	1.76389	0
644	1.79455	0
645	6.63244	1
646	1.77326	0
647	1.7615	0
648	1.77122	0
649	1.82458	0
650	0.850524	0
651	1.78855	0
652	6.64648	1
653	0.849049	0
654	1.11038	0
655	0.937029	0
656	1.82696	0
657	1.80855	0
658	1.78359	0
659	0.674894	0
660	1.08561	0
661	6.37615	0
662	6.66026	1
663	0.880451	0
664	1.7754	0
665	6.45084	0
666	0.810076	0
667	0.927553	0
668	1.78556	0
669	1.7756	0
670	0.908877	0
671	0.908219	0
672	1.78628	0
673	0.704121	0
674	1.77682	0
675	0.764663	0
676	0.935597	0
677	0.853344	0
678	1.81347	0
679	1.78568	0
680	0.751839	0
681	6.69572	1
682	1.78657	0
683	1.78834	0
684	1.77967	0
685	0.741849	0
686	6.71318	1
687	0.707827	0
688	1.79117	0
689	0.720623	0
690	1.78343	0
691	1.77781	0
692	1.90361	0
693	0.691569	0
694	0.758151	0
695	6.66957	1
696	1.7751	0
697	1.78363	0
698	0.868186	0
699	0.65742	0
700	1.85508	0
701	0.686446	0
702	6.64771	1
703	6.66867	1
704	1.77553	0
705	6.34752	0
706	0.907889	0
707	0.783941	0
708	6.65818	1
709	1.78971	0
710	1.76899	0
711	6.66787	1
712	1.78754	0
713	1.81934	0
714	0.750121	0
715	0.753113	0
716	6.67273	1
717	0.736739	0
718	0.740146	0
719	1.7915	0
720	6.70017	1
721	1.78423	0
722	1.78252	0
723	0.932591	0
724	0.665334	0
725	0.659237	0
726	1.79424	0
727	1.79743	0
728	0.94347	0
729	0.74796	0
730	0.754516	0
731	0.957981	0
732	1.83145	0
733	1.77982	0
734	1.7984	0
735	0.882283	0
736	1.79611	0
737	6.71697	1
738	1.77841	0
739	0.816389	0
740	0.795606	0
741	6.64773	1
742	6.69088	1
743	0.811336	0
744	1.83228	0
745	1.79621	0
746	1.78206	0
747	6.35921	0
748	0.93836	0
749	1.79033	0
750	6.6779	1
751	1.78503	0
752	6.64628	1
753	0.719163	0
754	0.78659	0
755	6.64764	1
756	0.778946	0
757	1.04142	0
758	1.79158	0
759	6.68325	1
760	1.79479	0
761	1.78264	0
762	6.68975	1
763	0.73601	0
764	1.78694	0
765	1.7823	0
766	1.78327	0
767	6.65407	1
768	0.687031	0
769	1.79355	0
770	1.80228	0
771	0.688333	0
772	6.68719	1
773	1.82056	0
774	0.999433	0
775	1.04558	0
776	6.66453	1
777	1.81483	0
778	0.752597	0
779	0.827637	0
780	1.8289	0
781	6.38738	0
782	6.63548	1
783	1.77401	0
784	0.995039	0
785	6.66344	1
786	0.945774	0
787	0.711579	0
788	1.77773	0
789	1.81439	0
790	1.79243	0
791	1.78367	0
792	0.711049	0
793	1.78896	0
794	0.704407	0
795	1.78921	0
796	1.8138	0
797	6.68057	1
798	1.7876	0
799	1.88005	0
800	1.77583	0
801	1.79607	0
802	6.74457	1
803	1.81462	0
804	1.77619	0
805	0.731401	0
806	6.35181	0
807	6.67108	1
808	0.734521	0
809	1.80981	0
810	0.729453	0
811	1.78166	0
812	0.872551	0
813	6.71142	1
814	1.78734	0
815	1.77496	0
816	6.35167	0
817	1.77572	0
818	1.80521	0
819	1.78675	0
820	1.82713	0
821	1.78641	0
822	1.76946	0
823	0.685141	0
824	1.77069	0
825	1.77263	0
826	1.77277	0
827	6.65361	1
828	6.62059	1
829	0.762703	0
830	1.82623	0
831	0.66655	0
832	1.78083	0
833	0.664976	0
834	6.63413	1
835	0.846173	0
836	6.38823	0
837	0.844097	0
838	1.95909	0
839	1.76819	0
840	1.78612	0
841	1.06677	0
842	0.784629	0
843	1.78093	0
844	0.827266	0
845	1.79555	0
846	0.755503	0
847	1.77666	0
848	1.77945	0
849	6.68196	1
850	1.76999	0
851	1.7644	0
852	1.78566	0
853	1.81835	0
854	0.638213	0
855	6.67007	1
856	6.68367	1
857	0.784873	0
858	0.826594	0
859	1.79845	0
860	1.78844	0
861	6.7156	1
862	0.618731	0
863	6.67079	1
864	0.768327	0
865	1.79253	0
866	6.68128	1
867	0.681664	0
868	1.79276	0
869	6.62825	1
870	1.80247	0
871	1.00082	0
872	6.70244	1
873	0.824147	0
874	0.951113	0
875	1.8342	0
876	0.794719	0
877	0.800989	0
878	0.671774	0
879	1.79066	0
880	0.817591	0
881	1.82325	0
882	1.82263	0
883	1.08081	0
884	0.820053	0
885	1.09467	0
886	6.47466	0
887	1.81374	0
888	1.8112	0
889	0.682151	0
890	6.71189	1
891	6.74724	1
892	0.66207	0
893	6.67581	1
894	0.861989	0
895	1.79013	0
896	1.81488	0
897	0.919797	0
898	1.79129	0
899	1.80002	0
900	1.78443	0
901	6.6655	1
902	0.653654	0
903	0.660653	0
904	0.918207	0
905	0.732589	0
906	0.831774	0
907	0.772104	0
908	0.665864	0
909	1.8067	0
910	1.77138	0
911	0.68975	0
912	8.82835	1
913	0.887364	0
914	0.829141	0
915	1.94853	0
916	0.759094	0
917	1.75974	0
918	1.84492	0
919	0.908547	0
920	1.79457	0
921	0.8756	0
922	1.80617	0
923	1.80404	0
924	6.5206	1
925	0.685743	0
926	1.80063	0
927	6.38588	0
928	0.929171	0
929	0.788564	0
930	0.783727	0
931	1.78264	0
932	0.877374	0
933	0.832733	0
934	0.651309	0
935	0.742264	0
936	0.849809	0
937	0.840234	0
938	1.09716	0
939	1.80134	0
940	0.681379	0
941	0.738386	0
942	1.78327	0
943	1.78433	0
944	0.636609	0
945	1.7825	0
946	0.89452	0
947	6.75982	1
948	1.76551	0
949	6.79034	1
950	0.814529	0
951	1.86722	0
952	0.930116	0
953	1.76404	0
954	1.76089	0
955	0.704807	0
956	1.78804	0
957	1.898	0
958	1.78111	0
959	6.66701	1
960	1.77125	0
961	0.994107	0
962	1.82899	0
963	0.688406	0
964	6.80398	1
965	1.7873	0
966	0.62702	0
967	0.656316	0
968	6.69764	1
969	0.84407	0
970	6.68902	1
971	1.77255	0
972	1.78413	0
973	0.9065	0
974	1.76594	0
975	1.79856	0
976	0.707871	0
977	0.661113	0
978	1.78667	0
979	1.75668	0
980	0.721824	0
981	6.73891	1
982	0.637711	0
983	6.36219	0
984	1.79306	0
985	0.788994	0
986	0.692011	0
987	1.93952	0
988	1.78705	0
989	1.78887	0
990	0.785187	0
991	0.814971	0
992	1.81078	0
993	1.7897	0
994	1.78655	0
995	1.79551	0
996	1.8181	0
997	1.81436	0
998	6.84236	1
999	0.809217	0
1000	1.79759	0
1001	0.629653	0
1002	6.64113	1
1003	6.65723	1
1004	6.63429	1
1005	1.06407	0
1006	1.87565	0
1007	1.86713	0
1008	0.868501	0
1009	1.80448	0
1010	1.78353	0
1011	0.682337	0
1012	0.735823	0
1013	1.9187	0
1014	1.81506	0
1015	6.63928	1
1016	1.7955	0
1017	6.60485	1
1018	0.810206	0
1019	1.78335	0
1020	0.909463	0
1021	6.33527	0
1022	6.69062	1
1023	1.7833	0
1024	0.823116	0
1025	6.75043	1
1026	6.41761	0
1027	1.80523	0
1028	0.878964	0
1029	6.80906	1
1030	6.67067	1
1031	0.903223	0
1032	1.8144	0
1033	1.78217	0
1034	1.81734	0
1035	0.830787	0
1036	1.77378	0
1037	0.847804	0
1038	0.738299	0
1039	6.40912	0
1040	1.82761	0
1041	0.665936	0
1042	0.974271	0
1043	6.32379	0
1044	0.786317	0
1045	6.65146	1
1046	0.670916	0
1047	1.77439	0
1048	0.962706	0
1049	0.693471	0
1050	6.65716	1
1051	1.80199	0
1052	0.645167	0
1053	0.930776	0
1054	0.689409	0
1055	6.82293	1
1056	1.0901	0
1057	1.78652	0
1058	0.86999	0
1059	1.83708	0
1060	0.723773	0
1061	1.85594	0
1062	6.42416	0
1063	6.36912	0
1064	1.79719	0
1065	1.78266	0
1066	6.43073	0
1067	6.71829	1
1068	0.95044	0
1069	1.82378	0
1070	1.82567	0
1071	6.5496	0
1072	6.78619	1
1073	1.83131	0
1074	6.48123	0
1075	6.71624	1
1076	1.80645	0
1077	0.68364	0
1078	1.78294	0
1079	0.776186	0
1080	1.80516	0
1081	0.996856	0
1082	1.79583	0
1083	6.88639	1
1084	0.916233	0
1085	1.09724	0
1086	0.915303	0
1087	1.86699	0
1088	1.83056	0
1089	0.87603	0
1090	1.80198	0
1091	0.902264	0
1092	0.708457	0
1093	1.83307	0
1094	1.8281	0
1095	0.717031	0
1096	0.836656	0
1097	1.79238	0
1098	6.86821	1
1099	1.80878	0
1100	6.5338	0
1101	0.71726	0
1102	0.720566	0
1103	6.57824	0
1104	1.83908	0
1105	6.80028	1
1106	0.728853	0
1107	0.728653	0
1108	1.81612	0
1109	6.67277	1
1110	0.962247	0
1111	1.79867	0
1112	0.783843	0
1113	0.797396	0
1114	1.84171	0
1115	1.80005	0
1116	1.78918	0
1117	0.7764	0
1118	0.770301	0
1119	0.940994	0
1120	1.81901	0
1121	6.85719	1
1122	6.73951	1
1123	0.732317	0
1124	0.760311	0
1125	1.82059	0
1126	1.77703	0
1127	6.72125	1
1128	6.63686	1
1129	6.67622	1
1130	0.708759	0
1131	0.905056	0
1132	6.71916	1
1133	1.79973	0
1134	6.71714	1
1135	0.904253	0
1136	1.78588	0
1137	0.967186	0
1138	1.78171	0
1139	1.77895	0
1140	6.65347	1
1141	6.64321	1
1142	0.811937	0
1143	0.683397	0
1144	0.694904	0
1145	6.70492	1
1146	0.69612	0
1147	6.71928	1
1148	1.09441	0
1149	6.30967	0
1150	0.709446	0
1151	6.35966	0
1152	0.863191	0
1153	1.81708	0
1154	1.82756	0
1155	1.80006	0
1156	0.691024	0
1157	1.87583	0
1158	0.638841	0
1159	0.731873	0
1160	1.78502	0
1161	6.69454	1
1162	1.79042	0
1163	6.69036	1
1164	0.643866	0
1165	6.64187	1
1166	6.66755	1
1167	1.77881	0
1168	1.78342	0
1169	0.773466	0
1170	1.79945	0
1171	1.78754	0
1172	0.674623	0
1173	0.727437	0
1174	1.80351	0
1175	6.71305	1
1176	1.75619	0
1177	1.76398	0
1178	1.77763	0
1179	1.85203	0
1180	1.79893	0
1181	0.88204	0
1182	0.78722	0
1183	1.77931	0
1184	0.69144	0
1185	1.77545	0
1186	1.76445	0
1187	1.78227	0
1188	0.68613	0
1189	0.739989	0
1190	0.729281	0
1191	0.91639	0
1192	6.72821	1
1193	1.78362	0
1194	1.76239	0
1195	1.78167	0
1196	0.986079	0
1197	1.05117	0
1198	6.65178	1
1199	1.79408	0
1200	1.77894	0
1201	1.77121	0
1202	0.9749	0
1203	6.67664	1
1204	6.64777	1
1205	6.38743	0
1206	1.76664	0
1207	0.804566	0
1208	0.963894	0
1209	1.77023	0
1210	6.33453	0
1211	0.666894	0
1212	0.633731	0
1213	1.77798	0
1214	1.78141	0
1215	1.85225	0
1216	1.78625	0
1217	1.76593	0
1218	1.78304	0
1219	1.76255	0
1220	1.75969	0
1221	6.68425	1
1222	1.76955	0
1223	1.78747	0
1224	0.638054	0
1225	0.754371	0
1226	1.76362	0
1227	0.765521	0
1228	1.78187	0
1229	6.81729	1
1230	1.04462	0
1231	1.77204	0
1232	6.66221	1
1233	1.7958	0
1234	1.79492	0
1235	1.78728	0
1236	1.7971	0
1237	6.82326	1
1238	1.76458	0
1239	6.43652	0
1240	1.82827	0
1241	6.76867	1
1242	6.4122	0
1243	1.81674	0
1244	0.824203	0
1245	0.646627	0
1246	0.86073	0
1247	6.72111	1
1248	1.03929	0
1249	0.97178	0
1250	1.75262	0
1251	0.687676	0
1252	0.976246	0
1253	6.69483	1
1254	0.94848	0
1255	6.7157	1
1256	0.661241	0
1257	1.10367	0
1258	1.82308	0
1259	0.855319	0
1260	0.84832	0
1261	1.91166	0
1262	7.08058	1
1263	1.77935	0
1264	0.95877	0
1265	1.7949	0
1266	0.709116	0
1267	1.84447	0
1268	6.5178	0
1269	1.78501	0
1270	6.74172	1
1271	0.887409	0
1272	0.939563	0
1273	1.77443	0
1274	6.68358	1
1275	1.13285	0
1276	1.8665	0
1277	1.79135	0
1278	0.646684	0
1279	1.81269	0
1280	0.74952	0
1281	1.7744	0
1282	1.8332	0
1283	0.841694	0
1284	1.7647	0
1285	0.712294	0
1286	0.825779	0
1287	1.79467	0
1288	6.70207	1
1289	0.647129	0
1290	1.81017	0
1291	6.42511	0
1292	0.636351	0
1293	0.631097	0
1294	1.79106	0
1295	0.801633	0
1296	1.78733	0
1297	0.935626	0
1298	1.83135	0
1299	6.71507	1
1300	1.76996	0
1301	6.71611	1
1302	1.80716	0
1303	1.80991	0
1304	6.80478	1
1305	1.78525	0
1306	1.81412	0
1307	0.782697	0
1308	1.84486	0
1309	1.78814	0
1310	1.82949	0
1311	0.683239	0
1312	0.895537	0
1313	0.796709	0
1314	1.80019	0
1315	1.92294	0
1316	1.84863	0
1317	0.715427	0
1318	6.70946	1
1319	0.713824	0
1320	0.809189	0
1321	1.80898	0
1322	0.720223	0
1323	1.78659	0
1324	1.80688	0
1325	0.769429	0
1326	1.8059	0
1327	1.77619	0
1328	0.976433	0
1329	1.83915	0
1330	1.79421	0
1331	1.83184	0
1332	0.717974	0
1333	1.81018	0
1334	1.78012	0
1335	6.76711	1
1336	6.71325	1
1337	1.80169	0
1338	6.776	1
1339	0.690524	0
1340	1.07479	0
1341	1.80653	0
1342	1.79581	0
1343	6.41015	0
1344	1.82023	0
1345	6.75373	1
1346	1.90854	0
1347	1.80398	0
1348	1.80211	0
1349	0.665491	0
1350	0.656474	0
1351	0.67498	0
1352	1.80358	0
1353	1.79029	0
1354	1.03265	0
1355	6.83392	1
1356	1.79243	0
1357	1.79006	0
1358	1.77749	0
1359	1.78312	0
1360	6.66492	1
1361	0.91556	0
1362	6.42684	0
1363	6.71126	1
1364	0.973841	0
1365	0.726391	0
1366	1.17296	0
1367	1.81695	0
1368	6.47128	0
1369	1.83604	0
1370	1.83667	0
1371	1.86537	0
1372	0.643164	0
1373	6.55802	0
1374	6.72064	1
1375	1.80776	0
1376	6.72769	1
1377	6.7237	1
1378	1.79644	0
1379	6.75948	1
1380	0.773509	0
1381	1.85329	0
1382	1.83622	0
1383	0.82353	0
1384	1.89066	0
1385	6.74133	1
1386	6.80464	1
1387	0.83146	0
1388	1.83646	0
1389	1.79643	0
1390	1.79012	0
1391	1.00446	0
1392	6.68563	1
1393	6.72134	1
1394	1.81055	0
1395	0.64073	0
1396	6.67703	1
1397	1.80709	0
1398	6.42427	0
1399	1.83012	0
1400	6.70259	1
1401	1.88378	0
1402	0.787936	0
1403	0.805339	0
1404	6.67086	1
1405	0.880064	0
1406	1.09991	0
1407	1.81064	0
1408	1.81855	0
1409	1.78216	0
1410	1.03742	0
1411	1.78197	0
1412	1.00959	0
1413	1.79335	0
1414	6.70386	1
1415	0.678	0
1416	0.813941	0
1417	6.65589	1
1418	0.821714	0
1419	0.654986	0
1420	1.36589	0
1421	1.79192	0
1422	7.23217	1
1423	1.80313	0
1424	2.32949	0
1425	0.853243	0
1426	1.80078	0
1427	1.77925	0
1428	0.862947	0
1429	1.87797	0
1430	6.72172	1
1431	1.81548	0
1432	6.69341	1
1433	1.79324	0
1434	1.79316	0
1435	6.71497	1
1436	6.43607	0
1437	6.69953	1
1438	0.729283	0
1439	1.79053	0
1440	0.889469	0
1441	0.852656	0
1442	1.78767	0
1443	1.7885	0
1444	0.8992	0
1445	6.70766	1
1446	6.72615	1
1447	0.817549	0
1448	1.80108	0
1449	6.7335	1
1450	6.40526	0
1451	6.82173	1
1452	1.81459	0
1453	6.37075	0
1454	1.79557	0
1455	0.658479	0
1456	6.4522	0
1457	1.81055	0
1458	0.702819	0
1459	6.71488	1
1460	1.83899	0
1461	6.41931	0
1462	0.69383	0
1463	1.04583	0
1464	1.87516	0
1465	1.81257	0
1466	0.93245	0
1467	1.79378	0
1468	1.01383	0
1469	1.79993	0
1470	1.822	0
1471	1.81999	0
1472	6.73987	1
1473	1.80632	0
1474	0.950411	0
1475	0.815287	0
1476	0.645124	0
1477	0.942797	0
1478	0.679246	0
1479	1.78911	0
1480	6.39424	0
1481	1.79527	0
1482	6.73538	1
1483	1.79644	0
1484	0.92482	0
1485	1.79707	0
1486	1.80825	0
1487	1.80645	0
1488	0.833307	0
1489	1.00098	0
1490	1.79027	0
1491	1.7807	0
1492	1.03506	0
1493	0.768841	0
1494	1.82706	0
1495	6.72595	1
1496	1.80449	0
1497	0.86276	0
1498	1.7752	0
1499	6.7218	1
1500	1.89534	0
1501	6.4981	1
1502	1.79042	0
1503	0.815501	0
1504	1.75662	0
1505	0.901147	0
1506	6.46293	1
1507	6.65806	1
1508	0.92787	0
1509	0.817963	0
1510	1.79893	0
1511	1.81971	0
1512	0.672333	0
1513	0.829843	0
1514	0.80969	0
1515	0.837586	0
1516	1.85033	0
1517	0.697264	0
1518	1.79587	0
1519	0.814857	0
1520	6.8063	1
1521	0.803163	0
1522	1.84732	0
1523	1.77761	0
1524	1.77975	0
1525	0.736339	0
1526	6.72427	1
1527	1.78768	0
1528	1.80612	0
1529	0.960489	0
1530	1.8293	0
1531	1.79073	0
1532	6.69625	1
1533	1.78877	0
1534	6.77899	1
1535	1.81027	0
1536	0.704736	0
1537	1.80015	0
1538	1.78642	0
1539	1.82809	0
1540	1.07768	0
1541	6.50902	1
1542	6.10477	0
1543	1.78184	0
1544	0.753829	0
1545	1.0417	0
1546	0.720967	0
1547	0.731773	0
1548	6.73123	1
1549	1.00978	0
1550	6.70439	1
1551	1.0281	0
1552	1.80069	0
1553	0.948709	0
1554	0.818721	0
1555	1.80639	0
1556	1.77878	0
1557	0.688363	0
1558	6.36772	0
1559	0.739387	0
1560	0.701143	0
1561	1.80257	0
1562	1.78367	0
1563	0.682237	0
1564	6.75005	1
1565	1.79916	0
1566	1.80572	0
1567	0.660811	0
1568	0.904611	0
1569	1.00653	0
1570	0.896926	0
1571	0.950097	0
1572	6.73687	1
1573	1.7651	0
1574	1.78645	0
1575	6.68586	1
1576	0.665406	0
1577	1.76763	0
1578	6.71829	1
1579	6.67053	1
1580	6.65838	1
1581	1.80449	0
1582	0.887666	0
1583	0.879293	0
1584	6.7082	1
1585	1.78644	0
1586	0.66323	0
1587	1.05474	0
1588	1.08886	0
1589	0.86677	0
1590	0.867941	0
1591	6.87208	1
1592	1.80927	0
1593	1.78652	0
1594	6.66885	1
1595	6.6868	1
1596	1.78944	0
1597	0.878977	0
1598	6.69774	1
1599	6.67593	1
1600	1.79777	0
1601	1.77059	0
1602	6.34239	0
1603	0.753586	0
1604	0.957869	0
1605	0.788593	0
1606	0.793503	0
1607	0.724274	0
1608	6.72492	1
1609	1.78715	0
1610	1.77721	0
1611	1.7987	0
1612	0.636609	0
1613	1.78615	0
1614	1.77868	0
1615	6.76546	1
1616	1.80728	0
1617	6.37871	0
1618	1.13688	0
1619	0.856464	0
1620	6.45956	1
1621	6.444	1
1622	1.79867	0
1623	1.79631	0
1624	1.76153	0
1625	6.35133	0
1626	6.6554	1
1627	0.661354	0
1628	6.39335	0
1629	1.77493	0
1630	1.77915	0
1631	1.78735	0
1632	1.80096	0
1633	6.66759	1
1634	1.76129	0
1635	6.64796	1
1636	1.7766	0
1637	1.75818	0
1638	0.730471	0
1639	0.725331	0
1640	1.79482	0
1641	6.66386	1
1642	0.691411	0
1643	1.83373	0
1644	1.79916	0
1645	6.67019	1
1646	1.04945	0
1647	6.68002	1
1648	0.723601	0
1649	1.89906	0
1650	0.7463	0
1651	1.76077	0
1652	6.67803	1
1653	1.7918	0
1654	6.36308	0
1655	6.36088	0
1656	1.77723	0
1657	1.76886	0
1658	1.80808	0
1659	1.0609	0
1660	0.984133	0
1661	1.80977	0
1662	6.68956	1
1663	1.78704	0
1664	1.814	0
1665	6.34044	0
1666	1.79806	0
1667	1.78532	0
1668	6.68232	1
1669	1.77039	0
1670	1.79159	0
1671	1.7974	0
1672	0.700499	0
1673	1.80566	0
1674	1.79425	0
1675	6.71141	1
1676	6.68317	1
1677	6.66894	1
1678	1.7763	0
1679	1.04945	0
1680	0.652151	0
1681	1.79744	0
1682	1.04303	0
1683	1.7821	0
1684	1.81963	0
1685	6.38259	0
1686	1.7672	0
1687	0.874884	0
1688	1.03663	0
1689	6.7012	1
1690	0.705467	0
1691	0.737899	0
1692	6.6702	1
1693	1.7971	0
1694	0.76472	0
1695	1.79661	0
1696	0.630253	0
1697	0.92598	0
1698	0.65314	0
1699	0.752254	0
1700	0.639857	0
1701	1.79879	0
1702	0.710433	0
1703	0.811709	0
1704	1.81814	0
1705	0.706497	0
1706	1.82032	0
1707	1.91061	0
1708	0.692843	0
1709	6.77664	1
1710	0.730743	0
1711	0.642807	0
1712	6.66923	1
1713	1.83115	0
1714	6.39463	0
1715	6.74285	1
1716	1.81729	0
1717	0.750079	0
1718	6.67521	1
1719	0.667394	0
1720	1.77172	0
1721	1.80323	0
1722	1.78266	0
1723	1.79507	0
1724	0.971609	0
1725	1.79541	0
1726	1.78654	0
1727	1.11419	0
1728	6.44624	0
1729	0.701301	0
1730	0.716746	0
1731	1.79216	0
1732	0.692284	0
1733	0.863836	0
1734	0.85904	0
1735	0.731559	0
1736	0.716316	0
1737	1.77212	0
1738	6.7113	1
1739	6.65587	1
1740	6.70166	1
1741	1.78644	0
1742	1.7991	0
1743	1.79764	0
1744	1.78246	0
1745	6.70227	1
1746	1.76681	0
1747	6.35391	0
1748	0.633403	0
1749	0.988297	0
1750	0.961046	0
1751	1.80549	0
1752	1.78436	0
1753	6.71297	1
1754	0.707741	0
1755	1.77632	0
1756	1.78098	0
1757	0.9068	0
1758	1.78043	0
1759	0.669657	0
1760	1.77499	0
1761	0.670571	0
1762	6.69194	1
1763	1.79084	0
1764	0.71756	0
1765	6.72766	1
1766	0.795649	0
1767	6.34673	0
1768	0.949381	0
1769	0.760341	0
1770	1.82259	0
1771	1.78336	0
1772	6.70894	1
1773	0.9214	0
1774	1.83796	0
1775	1.80919	0
1776	0.692541	0
1777	1.82932	0
1778	1.80056	0
1779	1.80303	0
1780	1.0448	0
1781	6.78179	1
1782	1.8515	0
1783	1.79737	0
1784	0.677629	0
1785	0.677013	0
1786	0.79648	0
1787	6.3742	0
1788	6.76336	1
1789	1.8023	0
1790	1.79832	0
1791	6.66386	1
1792	1.80363	0
1793	1.76594	0
1794	1.80032	0
1795	0.721711	0
1796	6.73996	1
1797	1.80625	0
1798	0.67458	0
1799	0.708186	0
1800	6.38957	0
1801	1.78638	0
1802	1.80756	0
1803	1.77287	0
1804	0.84092	0
1805	1.0143	0
1806	0.70415	0
1807	6.74849	1
1808	1.78767	0
1809	0.999231	0
1810	6.67348	1
1811	0.986823	0
1812	0.802649	0
1813	1.78297	0
1814	1.78123	0
1815	6.4092	0
1816	0.725203	0
1817	1.78319	0
1818	0.662901	0
1819	1.80881	0
1820	1.78645	0
1821	1.77864	0
1822	6.4128	0
1823	0.771949	0
1824	1.80599	0
1825	6.67638	1
1826	0.998086	0
1827	1.82363	0
1828	0.925207	0
1829	1.78144	0
1830	0.916706	0
1831	0.678687	0
1832	1.79208	0
1833	1.77421	0
1834	1.79856	0
1835	0.706683	0
1836	1.80191	0
1837	1.78499	0
1838	1.76189	0
1839	1.77334	0
1840	1.79541	0
1841	0.664503	0
1842	1.00908	0
1843	1.82491	0
1844	0.676727	0
1845	6.7268	1
1846	6.65922	1
1847	0.735967	0
1848	0.89319	0
1849	1.89219	0
1850	0.815259	0
1851	1.79172	0
1852	6.82694	1
1853	1.79704	0
1854	1.81472	0
1855	1.06803	0
1856	0.903066	0
1857	0.906086	0
1858	0.922616	0
1859	6.41465	0
1860	0.663116	0
1861	0.713337	0
1862	6.74165	1
1863	1.0304	0
1864	1.79425	0
1865	6.68048	1
1866	0.725733	0
1867	1.88043	0
1868	0.805597	0
1869	0.734136	0
1870	6.66039	1
1871	1.79102	0
1872	0.715671	0
1873	0.825319	0
1874	6.70044	1
1875	0.751853	0
1876	0.902894	0
1877	0.938804	0
1878	1.78114	0
1879	6.63744	1
1880	0.885461	0
1881	1.77281	0
1882	1.85997	0
1883	6.71785	1
1884	1.82358	0
1885	1.76946	0
1886	6.53852	0
1887	1.795	0
1888	1.76998	0
1889	0.895794	0
1890	0.828684	0
1891	6.69012	1
1892	6.69548	1
1893	1.76846	0
1894	0.7233	0
1895	1.79027	0
1896	0.658507	0
1897	1.77257	0
1898	1.80046	0
1899	1.77885	0
1900	1.78616	0
1901	0.806599	0
1902	1.77002	0
1903	1.76949	0
1904	1.7675	0
1905	1.77546	0
1906	0.930474	0
1907	0.817276	0
1908	1.7791	0
1909	1.74993	0
1910	0.867069	0
1911	0.686759	0
1912	6.44022	0
1913	6.73882	1
1914	0.717289	0
1915	6.71199	1
1916	1.75933	0
1917	0.741591	0
1918	0.737584	0
1919	1.77592	0
1920	0.731744	0
1921	0.675053	0
1922	1.79083	0
1923	1.80287	0
1924	0.844784	0
1925	1.8055	0
1926	1.77608	0
1927	1.77293	0
1928	1.78532	0
1929	1.78446	0
1930	1.08368	0
1931	0.790841	0
1932	1.78376	0
1933	1.77881	0
1934	1.7566	0
1935	6.72207	1
1936	0.817149	0
1937	6.37535	0
1938	1.80575	0
1939	0.930317	0
1940	6.72453	1
1941	1.80371	0
1942	6.75735	1
1943	1.80262	0
1944	1.77666	0
1945	0.785874	0
1946	0.827853	0
1947	1.88844	0
1948	1.78937	0
1949	6.46272	0
1950	6.38667	0
1951	0.876703	0
1952	1.80885	0
1953	0.840677	0
1954	0.778103	0
1955	6.68619	1
1956	1.77824	0
1957	0.978236	0
1958	1.78063	0
1959	0.717346	0
1960	1.79385	0
1961	6.38441	0
1962	0.848677	0
1963	0.891359	0
1964	0.695204	0
1965	6.70103	1
1966	6.37054	0
1967	1.7687	0
1968	1.77384	0
1969	1.7915	0
1970	6.70998	1
1971	0.701689	0
1972	1.77434	0
1973	6.3587	0
1974	1.77109	0
1975	6.36875	0
1976	1.76756	0
1977	0.75068	0
1978	0.875456	0
