# Supplementary material for: Mesoscale simulation of biomembranes with FreeDTS
Source: Nat Commun. 2024 Jan 16;15:548. doi: 10.1038/s41467-024-44819-w (PMC10792169; doi:10.1038/s41467-024-44819-w)
Supplement: Supplementary file 6 — Source data [file 41467_2024_44819_MOESM6_ESM.zip › Source Data/Supplementary Figure 11/Plot_C.sh]

set border linewidth 1 


# Line styles
set style line 1 linecolor rgb 'blue'   lt 5 linewidth 3 pt 14
set style line 2 linecolor rgb 'red' lt 2 linewidth 3 pt 2
set style line 3 linecolor rgb 'black' lt 2 linewidth 3 pt 3
set style line 4 linecolor rgb 'blue' lt 2 linewidth 3 pt 4
set style line 5 linecolor rgb 'green' lt 2 linewidth 3 pt 5
set style line 6 linecolor rgb 'purple' lt 2 linewidth 3 pt 6

set terminal postscript enhanced color solid eps 16 size 5 ,5  font "Times-Roman, 16" #font 'UTF-8'#font 'Times-Roman' #30 #font 'Verdana,10'

set style line 12 lc rgb '#ddccdd' lt 1 lw 2.5 # --- red


set output "box.eps"
#set key at 9 , 3
set xlabel 'move [10^6  #]'
set ylabel 'time(ms per 10^3 moves)'

set multiplot layout 2,1


unset key 


set ytics ('12' -12,'10' -10, '8' -8,'6' -6,'4' -4, '2' -2, '0' 0, '2' 2, '4' 4, '6' 6, '8' 8,'10' 10, '12' -12,)


set xlabel ' move [10^3 #]'
set yrange [-10:10]
set xrange [0:2.5]
set lmargin screen 0.2
set rmargin screen 0.9
set bmargin at screen 0.6
set tmargin at screen 0.95
set title 'box size update move'
set label 1 "17%" at 2.1,6.7
set label 2 "78%" at 2.1,-1.5
set label 3 "5%" at 2.1,-6.7
set label 4 "2.5 ms for 10^3 moves/ per vertex" at 1.3,9
plot "box_time_ms.xvg" u  ($1/1000):(2*($3-0.5)*$2) t 'vertex move' ls 1
