# Supplementary material for: Mesoscale simulation of biomembranes with FreeDTS
Source: Nat Commun. 2024 Jan 16;15:548. doi: 10.1038/s41467-024-44819-w (PMC10792169; doi:10.1038/s41467-024-44819-w)
Supplement: Supplementary file 6 — Source data [file 41467_2024_44819_MOESM6_ESM.zip › Source Data/Supplementary Figure 10/inc_time_ms.xvg]

@ 1 step
@ 2 time (ms/1000)
@ 3 accepted move (1) rejected move (0)
100	1.914	1
200	1.914	1
300	1.943	1
400	0.141	0
500	1.884	1
600	1.894	1
700	0.17	0
800	1.904	1
900	2.204	1
1000	1.924	1
1100	0.12	0
1200	2.094	1
1300	0.14	0
1400	1.923	1
1500	0.11	0
1600	0.13	0
1700	2.194	1
1800	1.903	1
1900	2.184	1
2000	0.141	0
2100	0.12	0
2200	1.893	1
2300	0.111	0
2400	0.16	0
2500	0.171	0
2600	1.904	1
2700	1.643	1
2800	1.663	1
2900	1.943	1
3000	1.934	1
3100	0.11	0
3200	0.1	0
3300	1.994	0
3400	0.15	0
3500	1.673	1
3600	0.1	0
3700	1.874	1
3800	0.11	0
3900	0.141	0
4000	0.09	0
4100	0.15	0
4200	1.693	1
4300	0.14	0
4400	0.11	0
4500	0.121	0
4600	0.131	0
4700	1.653	1
4800	1.673	1
4900	0.121	0
5000	0.11	0
5100	1.743	0
5200	0.121	0
5300	2.194	1
5400	2.034	0
5500	0.141	0
5600	0.151	0
5700	1.984	1
5800	0.14	0
5900	2.284	1
6000	1.923	1
6100	2.254	1
6200	0.13	0
6300	0.12	0
6400	0.14	0
6500	1.964	1
6600	1.964	1
6700	2.004	0
6800	1.724	1
6900	0.161	0
7000	0.12	0
7100	0.141	0
7200	0.12	0
7300	0.12	0
7400	0.121	0
7500	0.121	0
7600	1.743	0
7700	0.161	0
7800	1.683	1
7900	0.15	0
8000	1.893	1
8100	0.12	0
8200	1.983	0
8300	1.944	1
8400	0.09	0
8500	2.054	0
8600	1.934	1
8700	0.13	0
8800	0.16	0
8900	0.13	0
9000	0.13	0
9100	0.141	0
9200	2.044	1
9300	0.13	0
9400	1.914	1
9500	0.111	0
9600	1.673	1
9700	2.274	1
9800	1.974	0
9900	1.913	1
10000	2.073	1
10100	1.933	1
10200	0.12	0
10300	2.224	1
10400	0.14	0
10500	0.15	0
10600	0.11	0
10700	1.934	1
10800	0.121	0
10900	2.184	1
11000	0.131	0
11100	0.15	0
11200	0.12	0
11300	1.944	1
11400	0.14	0
11500	2.174	1
11600	1.904	1
11700	1.994	1
11800	0.161	0
11900	0.12	0
12000	0.15	0
12100	0.13	0
12200	2.194	1
12300	0.12	0
12400	1.914	1
12500	1.984	1
12600	1.954	1
12700	1.933	1
12800	0.12	0
12900	1.954	1
13000	0.151	0
13100	1.693	1
13200	2.214	1
13300	2.204	1
13400	0.13	0
13500	1.673	1
13600	0.11	0
13700	1.723	1
13800	0.13	0
13900	2.204	1
14000	0.13	0
14100	0.121	0
14200	1.974	1
14300	2.275	1
14400	0.14	0
14500	1.723	0
14600	1.974	1
14700	2.204	1
14800	1.694	1
14900	0.15	0
15000	1.913	1
15100	2.184	1
15200	2.234	1
15300	0.16	0
15400	1.693	1
15500	1.934	1
15600	2.224	1
15700	0.101	0
15800	1.704	1
15900	0.11	0
16000	2.235	1
16100	0.15	0
16200	0.12	0
16300	0.12	0
16400	0.12	0
16500	1.663	1
16600	0.15	0
16700	1.884	1
16800	0.121	0
16900	0.141	0
17000	0.141	0
17100	0.13	0
17200	1.984	0
17300	0.12	0
17400	1.953	1
17500	0.16	0
17600	0.111	0
17700	0.1	0
17800	0.14	0
17900	0.14	0
18000	1.964	1
18100	1.953	1
18200	1.663	1
18300	1.964	1
18400	2.265	1
18500	0.13	0
18600	0.14	0
18700	0.14	0
18800	2.003	1
18900	1.402	1
19000	0.151	0
19100	0.16	0
19200	2.324	0
19300	0.13	0
19400	1.954	1
19500	0.16	0
19600	0.1	0
19700	0.13	0
19800	1.964	1
19900	2.244	1
20000	1.894	1
20100	2.214	1
20200	1.914	1
20300	1.974	1
20400	0.151	0
20500	1.713	1
20600	1.954	1
20700	1.953	1
20800	1.673	1
20900	2.205	1
21000	1.944	1
21100	2.254	1
21200	0.12	0
21300	0.14	0
21400	0.131	0
21500	0.151	0
21600	2.375	0
21700	0.14	0
21800	0.131	0
21900	0.13	0
22000	0.121	0
22100	0.14	0
22200	0.14	0
22300	1.934	1
22400	0.15	0
22500	2.004	1
22600	0.13	0
22700	1.993	1
22800	1.944	1
22900	0.11	0
23000	1.683	1
23100	0.131	0
23200	0.12	0
23300	0.14	0
23400	0.14	0
23500	1.673	1
23600	0.151	0
23700	0.13	0
23800	0.12	0
23900	1.703	1
24000	2.184	1
24100	0.13	0
24200	0.14	0
24300	1.704	1
24400	0.141	0
24500	0.12	0
24600	1.933	1
24700	0.12	0
24800	0.12	0
24900	2.765	1
25000	1.703	1
25100	0.12	0
25200	0.14	0
25300	0.12	0
25400	0.121	0
25500	0.13	0
25600	0.14	0
25700	0.13	0
25800	1.933	1
25900	0.161	0
26000	2.384	1
26100	1.733	1
26200	0.141	0
26300	0.131	0
26400	2.244	1
26500	0.121	0
26600	2.194	1
26700	1.954	1
26800	1.683	1
26900	1.683	1
27000	0.12	0
27100	0.131	0
27200	2.244	0
27300	2.044	0
27400	0.141	0
27500	1.703	1
27600	1.963	1
27700	0.131	0
27800	1.944	1
27900	0.13	0
28000	1.723	1
28100	2.254	1
28200	2.104	1
28300	2.234	1
28400	0.14	0
28500	1.713	1
28600	0.141	0
28700	0.12	0
28800	0.13	0
28900	0.12	0
29000	1.653	1
29100	1.994	0
29200	1.914	1
29300	0.13	0
29400	0.12	0
29500	0.121	0
29600	1.924	1
29700	1.723	1
29800	0.13	0
29900	1.974	1
30000	0.15	0
30100	1.933	1
30200	0.12	0
30300	0.16	0
30400	2.194	1
30500	1.953	1
30600	0.14	0
30700	1.993	1
30800	0.14	0
30900	0.13	0
31000	2.415	1
31100	0.11	0
31200	0.171	0
31300	2.104	1
31400	0.13	0
31500	0.13	0
31600	0.13	0
31700	0.131	0
31800	0.14	0
31900	2.215	1
32000	0.13	0
32100	1.964	0
32200	1.653	1
32300	1.954	1
32400	1.924	1
32500	0.13	0
32600	1.653	1
32700	1.933	1
32800	1.904	1
32900	1.954	1
33000	0.13	0
33100	2.174	1
33200	0.141	0
33300	0.14	0
33400	2.184	1
33500	0.13	0
33600	2.224	1
33700	0.12	0
33800	2.003	1
33900	0.1	0
34000	0.12	0
34100	0.12	0
34200	0.15	0
34300	0.12	0
34400	0.13	0
34500	0.11	0
34600	0.11	0
34700	1.934	1
34800	1.964	1
34900	1.704	1
35000	0.14	0
35100	1.933	1
35200	1.924	1
35300	0.12	0
35400	1.994	1
35500	0.131	0
35600	0.11	0
35700	0.14	0
35800	0.15	0
35900	0.15	0
36000	2.224	1
36100	0.11	0
36200	0.15	0
36300	0.12	0
36400	2.044	0
36500	1.994	0
36600	1.974	1
36700	1.934	1
36800	0.13	0
36900	0.12	0
37000	0.11	0
37100	0.16	0
37200	2.254	1
37300	1.643	1
37400	1.994	0
37500	0.14	0
37600	0.12	0
37700	1.924	1
37800	1.923	1
37900	0.101	0
38000	0.15	0
38100	1.914	1
38200	0.161	0
38300	1.944	1
38400	0.121	0
38500	1.944	1
38600	1.944	1
38700	0.15	0
38800	0.13	0
38900	1.924	1
39000	2.234	1
39100	0.131	0
39200	0.13	0
39300	0.13	0
39400	2.014	0
39500	1.713	1
39600	1.943	1
39700	0.14	0
39800	1.933	1
39900	1.954	1
40000	1.944	1
40100	1.904	1
40200	0.15	0
40300	0.121	0
40400	0.16	0
40500	0.141	0
40600	1.903	1
40700	0.11	0
40800	0.131	0
40900	0.13	0
41000	1.923	1
41100	0.11	0
41200	2.284	1
41300	0.12	0
41400	0.16	0
41500	1.683	1
41600	1.944	1
41700	1.944	1
41800	0.12	0
41900	0.11	0
42000	1.953	1
42100	1.953	1
42200	1.924	1
42300	1.944	1
42400	1.974	0
42500	0.12	0
42600	2.465	0
42700	1.924	1
42800	0.13	0
42900	0.13	0
43000	0.12	0
43100	1.713	1
43200	0.13	0
43300	0.15	0
43400	0.131	0
43500	0.14	0
43600	0.141	0
43700	1.673	1
43800	1.914	1
43900	0.12	0
44000	2.545	1
44100	0.14	0
44200	0.12	0
44300	0.15	0
44400	0.12	0
44500	1.894	1
44600	0.13	0
44700	0.12	0
44800	1.963	0
44900	1.663	1
45000	1.984	0
45100	1.713	1
45200	1.974	0
45300	0.1	0
45400	0.11	0
45500	1.673	1
45600	2.134	1
45700	0.12	0
45800	2.164	1
45900	0.121	0
46000	1.713	1
46100	1.884	1
46200	0.09	0
46300	2.274	0
46400	0.12	0
46500	0.12	0
46600	1.934	1
46700	1.944	1
46800	0.11	0
46900	0.11	0
47000	1.953	1
47100	1.863	1
47200	1.954	1
47300	0.12	0
47400	0.14	0
47500	0.12	0
47600	2.194	1
47700	0.11	0
47800	1.923	1
47900	0.11	0
48000	0.13	0
48100	1.884	1
48200	2.114	1
48300	1.944	1
48400	2.184	1
48500	2.365	1
48600	0.13	0
48700	0.14	0
48800	0.14	0
48900	0.141	0
49000	0.171	0
49100	0.1	0
49200	1.924	1
49300	0.15	0
49400	0.171	0
49500	1.904	1
49600	0.131	0
49700	1.723	0
49800	1.673	1
49900	0.16	0
50000	0.15	0
50100	0.151	0
50200	0.141	0
50300	1.953	1
50400	0.13	0
50500	0.12	0
50600	1.693	1
50700	2.004	0
50800	1.653	1
50900	0.12	0
51000	1.924	1
51100	2.024	1
51200	0.14	0
51300	0.13	0
51400	0.16	0
51500	2.003	1
51600	1.693	0
51700	1.923	1
51800	0.131	0
51900	1.914	1
52000	1.693	1
52100	0.161	0
52200	1.954	1
52300	1.824	1
52400	2.204	0
52500	1.894	1
52600	0.11	0
52700	1.944	1
52800	0.12	0
52900	0.14	0
53000	0.13	0
53100	0.141	0
53200	0.14	0
53300	2.214	1
53400	0.131	0
53500	0.13	0
53600	0.15	0
53700	0.13	0
53800	0.11	0
53900	0.121	0
54000	0.121	0
54100	1.954	0
54200	1.934	1
54300	0.14	0
54400	0.161	0
54500	2.194	1
54600	0.14	0
54700	2.214	1
54800	1.934	0
54900	1.874	1
55000	1.663	1
55100	0.16	0
55200	2.154	1
55300	1.934	0
55400	0.161	0
55500	1.663	1
55600	1.954	1
55700	0.101	0
55800	1.954	1
55900	1.623	1
56000	0.11	0
56100	1.944	0
56200	2.204	1
56300	0.12	0
56400	1.994	1
56500	1.924	1
56600	0.16	0
56700	1.894	1
56800	0.12	0
56900	1.934	1
57000	2.174	1
57100	1.903	1
57200	0.12	0
57300	0.191	0
57400	0.12	0
57500	0.12	0
57600	1.653	1
57700	0.15	0
57800	0.151	0
57900	0.15	0
58000	1.864	1
58100	1.994	1
58200	0.15	0
58300	1.653	1
58400	0.111	0
58500	1.863	1
58600	0.13	0
58700	1.974	0
58800	1.633	1
58900	1.903	1
59000	1.974	0
59100	0.13	0
59200	0.131	0
59300	0.121	0
59400	0.11	0
59500	2.184	1
59600	0.14	0
59700	0.13	0
59800	0.13	0
59900	1.633	1
60000	1.893	1
60100	0.14	0
60200	2.224	0
60300	2.144	1
60400	0.12	0
60500	0.13	0
60600	0.13	0
60700	2.184	1
60800	1.874	1
60900	0.14	0
61000	1.633	1
61100	0.14	0
61200	0.111	0
61300	0.141	0
61400	1.723	1
61500	1.924	1
61600	0.14	0
61700	1.883	1
61800	0.131	0
61900	0.12	0
62000	1.713	1
62100	1.643	1
62200	0.13	0
62300	1.914	1
62400	0.12	0
62500	0.15	0
62600	0.14	0
62700	0.15	0
62800	0.13	0
62900	1.884	1
63000	1.944	1
63100	2.214	1
63200	0.11	0
63300	0.14	0
63400	0.13	0
63500	1.904	1
63600	1.713	1
63700	2.174	1
63800	0.13	0
63900	0.14	0
64000	1.943	1
64100	1.903	1
64200	0.131	0
64300	0.12	0
64400	2.224	1
64500	0.15	0
64600	1.903	1
64700	0.12	0
64800	0.131	0
64900	0.13	0
65000	1.643	1
65100	1.673	1
65200	0.16	0
65300	1.934	1
65400	0.121	0
65500	0.15	0
65600	0.15	0
65700	0.13	0
65800	1.964	1
65900	1.944	1
66000	1.914	1
66100	0.121	0
66200	1.893	1
66300	0.14	0
66400	1.953	1
66500	1.933	1
66600	0.121	0
66700	1.633	1
66800	1.984	1
66900	2.174	1
67000	1.923	1
67100	0.12	0
67200	0.111	0
67300	1.633	1
67400	0.12	0
67500	2.034	1
67600	0.11	0
67700	0.12	0
67800	0.14	0
67900	0.131	0
68000	1.943	1
68100	0.13	0
68200	0.12	0
68300	0.131	0
68400	2.225	1
68500	1.994	0
68600	2.004	1
68700	0.09	0
68800	2.004	0
68900	0.16	0
69000	2.204	1
69100	1.713	1
69200	2.174	1
69300	2.204	1
69400	0.14	0
69500	0.13	0
69600	1.934	1
69700	1.903	1
69800	0.15	0
69900	1.974	1
70000	0.12	0
70100	1.673	1
70200	1.963	1
70300	0.14	0
70400	1.953	1
70500	1.663	1
70600	1.974	1
70700	1.943	1
70800	1.954	1
70900	0.12	0
71000	0.13	0
71100	1.934	1
71200	0.13	0
71300	1.954	1
71400	1.984	1
71500	0.11	0
71600	1.663	1
71700	1.923	1
71800	0.15	0
71900	0.13	0
72000	0.13	0
72100	0.13	0
72200	0.14	0
72300	1.924	1
72400	0.14	0
72500	0.12	0
72600	0.17	0
72700	1.884	1
72800	2.254	0
72900	0.13	0
73000	1.683	1
73100	1.944	1
73200	0.141	0
73300	1.964	0
73400	0.13	0
73500	1.933	1
73600	1.963	1
73700	0.121	0
73800	1.923	1
73900	0.12	0
74000	1.903	1
74100	1.903	1
74200	0.14	0
74300	1.913	1
74400	0.14	0
74500	0.12	0
74600	1.683	0
74700	0.141	0
74800	2.164	1
74900	1.964	1
75000	0.12	0
75100	2.295	0
75200	0.14	0
75300	1.693	1
75400	0.11	0
75500	0.151	0
75600	0.141	0
75700	1.944	1
75800	0.141	0
75900	0.14	0
76000	1.904	1
76100	0.12	0
76200	0.13	0
76300	1.933	1
76400	1.893	1
76500	1.863	1
76600	0.13	0
76700	1.933	1
76800	1.974	1
76900	0.13	0
77000	0.15	0
77100	2.224	1
77200	0.15	0
77300	1.904	1
77400	0.15	0
77500	1.723	0
77600	1.693	1
77700	1.933	1
77800	1.934	1
77900	2.024	0
78000	2.204	1
78100	0.13	0
78200	2.174	1
78300	0.15	0
78400	1.864	1
78500	0.13	0
78600	0.11	0
78700	1.913	1
78800	1.904	1
78900	0.1	0
79000	0.201	0
79100	1.914	1
79200	0.12	0
79300	0.151	0
79400	1.904	1
79500	0.13	0
79600	1.944	0
79700	1.613	1
79800	1.904	1
79900	1.673	1
80000	0.16	0
80100	1.944	1
80200	1.974	1
80300	1.943	1
80400	1.914	1
80500	0.131	0
80600	1.714	1
80700	0.14	0
80800	0.11	0
80900	0.15	0
81000	1.913	1
81100	1.914	1
81200	1.974	1
81300	1.934	1
81400	0.14	0
81500	1.913	1
81600	0.1	0
81700	1.954	1
81800	0.13	0
81900	1.924	1
82000	1.723	0
82100	1.944	1
82200	0.131	0
82300	0.12	0
82400	1.924	1
82500	0.15	0
82600	1.963	1
82700	0.11	0
82800	1.713	0
82900	1.633	1
83000	1.683	0
83100	0.161	0
83200	0.101	0
83300	0.101	0
83400	1.893	1
83500	1.904	1
83600	0.12	0
83700	1.974	1
83800	2.174	1
83900	0.12	0
84000	1.904	1
84100	0.12	0
84200	0.15	0
84300	0.11	0
84400	0.15	0
84500	1.954	1
84600	0.11	0
84700	1.934	1
84800	0.15	0
84900	1.944	1
85000	1.934	1
85100	0.14	0
85200	0.14	0
85300	0.14	0
85400	2.164	1
85500	0.171	0
85600	0.11	0
85700	0.091	0
85800	0.12	0
85900	2.124	1
86000	2.244	0
86100	1.653	1
86200	0.14	0
86300	0.151	0
86400	0.13	0
86500	0.13	0
86600	2.204	1
86700	1.884	1
86800	0.1	0
86900	2.224	0
87000	1.643	1
87100	1.954	1
87200	0.221	0
87300	2.174	1
87400	0.12	0
87500	0.151	0
87600	2.164	1
87700	2.235	1
87800	0.15	0
87900	0.15	0
88000	0.11	0
88100	0.141	0
88200	1.954	1
88300	2.214	1
88400	0.14	0
88500	0.15	0
88600	0.12	0
88700	1.943	1
88800	0.11	0
88900	0.12	0
89000	1.894	1
89100	2.214	1
89200	2.194	1
89300	0.15	0
89400	0.151	0
89500	2.144	1
89600	0.14	0
89700	1.874	1
89800	0.14	0
89900	0.131	0
90000	0.15	0
90100	0.14	0
90200	2.234	1
90300	0.16	0
90400	1.653	1
90500	0.13	0
90600	1.703	0
90700	0.111	0
90800	2.024	1
90900	0.14	0
91000	0.12	0
91100	1.934	0
91200	1.663	1
91300	2.024	0
91400	0.13	0
91500	0.09	0
91600	1.663	1
91700	1.954	1
91800	1.993	1
91900	0.14	0
92000	1.954	0
92100	2.154	1
92200	0.131	0
92300	0.13	0
92400	1.984	0
92500	0.13	0
92600	1.914	1
92700	1.903	1
92800	0.12	0
92900	0.121	0
93000	1.963	1
93100	0.151	0
93200	0.121	0
93300	0.12	0
93400	1.913	1
93500	2.204	1
93600	1.954	1
93700	0.13	0
93800	1.934	1
93900	0.16	0
94000	1.943	1
94100	1.943	1
94200	1.654	1
94300	1.894	1
94400	1.953	1
94500	1.924	1
94600	0.111	0
94700	0.13	0
94800	1.924	1
94900	2.185	1
95000	0.161	0
95100	1.663	1
95200	1.903	1
95300	1.914	1
95400	1.994	1
95500	0.16	0
95600	0.121	0
95700	1.673	1
95800	0.12	0
95900	0.15	0
96000	1.894	1
96100	0.16	0
96200	1.643	1
96300	0.13	0
96400	1.963	1
96500	0.16	0
96600	0.11	0
96700	1.993	1
96800	0.12	0
96900	1.923	1
97000	0.141	0
97100	0.14	0
97200	0.12	0
97300	1.924	1
97400	2.194	1
97500	0.13	0
97600	0.14	0
97700	1.893	1
97800	0.12	0
97900	1.913	1
98000	1.903	1
98100	0.151	0
98200	0.14	0
98300	0.12	0
98400	0.1	0
98500	0.1	0
98600	1.944	1
98700	1.674	1
98800	2.264	0
98900	0.15	0
99000	1.954	1
99100	0.151	0
99200	0.22	0
99300	0.13	0
99400	1.893	1
99500	1.953	1
99600	0.13	0
99700	1.934	1
99800	0.14	0
99900	0.13	0
100000	1.924	1
100100	0.14	0
100200	1.983	1
100300	1.984	1
100400	2.234	1
100500	0.14	0
100600	1.924	1
100700	0.12	0
100800	1.663	1
100900	1.663	1
101000	1.933	1
101100	0.13	0
101200	0.13	0
101300	1.954	1
101400	2.224	0
101500	2.174	1
101600	1.944	1
101700	1.903	1
101800	0.14	0
101900	0.131	0
102000	0.121	0
102100	0.131	0
102200	1.663	1
102300	0.12	0
102400	0.11	0
102500	0.141	0
102600	0.14	0
102700	0.11	0
102800	0.12	0
102900	0.15	0
103000	1.944	1
103100	0.15	0
103200	0.13	0
103300	0.12	0
103400	1.703	1
103500	0.12	0
103600	0.13	0
103700	0.12	0
103800	2.324	1
103900	0.13	0
104000	1.894	1
104100	0.14	0
104200	0.16	0
104300	0.15	0
104400	1.914	1
104500	0.13	0
104600	1.913	1
104700	0.16	0
104800	1.933	1
104900	0.131	0
105000	0.121	0
105100	0.151	0
105200	0.15	0
105300	0.12	0
105400	0.15	0
105500	1.914	1
105600	1.683	1
105700	0.14	0
105800	0.15	0
105900	0.11	0
106000	0.14	0
106100	1.933	1
106200	2.264	1
106300	0.13	0
106400	1.933	1
106500	1.663	1
106600	1.923	1
106700	0.11	0
106800	2.234	1
106900	0.11	0
107000	0.12	0
107100	1.903	1
107200	1.893	1
107300	0.14	0
107400	1.874	1
107500	0.13	0
107600	1.983	1
107700	0.151	0
107800	0.11	0
107900	1.663	1
108000	0.13	0
108100	0.15	0
108200	1.683	1
108300	0.12	0
108400	1.863	1
108500	1.923	1
108600	0.11	0
108700	1.903	1
108800	0.101	0
108900	0.12	0
109000	1.943	1
109100	0.13	0
109200	0.12	0
109300	2.205	1
109400	1.993	1
109500	0.151	0
109600	0.14	0
109700	0.1	0
109800	0.12	0
109900	1.723	1
110000	0.12	0
110100	1.954	1
110200	1.984	1
110300	1.683	1
110400	1.953	1
110500	0.15	0
110600	1.933	1
110700	1.683	1
110800	2.175	1
110900	1.903	1
111000	0.15	0
111100	1.933	1
111200	0.151	0
111300	2.414	1
111400	0.14	0
111500	1.713	1
111600	0.14	0
111700	0.131	0
111800	1.673	1
111900	0.14	0
112000	2.364	1
112100	1.923	1
112200	0.11	0
112300	1.673	1
112400	0.121	0
112500	1.934	1
112600	0.11	0
112700	0.16	0
112800	1.673	1
112900	1.683	1
113000	1.994	0
113100	0.13	0
113200	0.13	0
113300	1.923	1
113400	1.954	1
113500	0.131	0
113600	2.225	1
113700	0.12	0
113800	0.13	0
113900	0.12	0
114000	1.673	1
114100	0.12	0
114200	1.673	1
114300	0.121	0
114400	1.923	1
114500	0.11	0
114600	1.934	1
114700	1.903	1
114800	1.924	1
114900	1.693	1
115000	0.13	0
115100	2.254	1
115200	0.121	0
115300	0.15	0
115400	0.13	0
115500	0.16	0
115600	0.12	0
115700	0.12	0
115800	0.14	0
115900	0.13	0
116000	0.13	0
116100	0.17	0
116200	1.963	1
116300	0.13	0
116400	2.235	1
116500	2.205	1
116600	1.953	1
116700	0.14	0
116800	1.683	1
116900	0.15	0
117000	1.923	1
117100	1.954	1
117200	1.673	1
117300	0.141	0
117400	1.663	1
117500	0.12	0
117600	2.004	0
117700	1.663	1
117800	1.944	1
117900	1.973	0
118000	0.13	0
118100	0.11	0
118200	0.13	0
118300	0.13	0
118400	0.12	0
118500	0.14	0
118600	1.693	1
118700	0.12	0
118800	0.11	0
118900	0.141	0
119000	2.255	1
119100	1.893	1
119200	0.11	0
119300	1.974	1
119400	2.194	1
119500	1.964	1
119600	1.994	0
119700	0.13	0
119800	0.15	0
119900	1.943	1
120000	0.12	0
120100	1.884	1
120200	0.13	0
120300	0.121	0
120400	1.904	1
120500	1.914	1
120600	1.964	1
120700	2.034	0
120800	0.14	0
120900	0.13	0
121000	1.924	1
121100	0.11	0
121200	0.15	0
121300	0.11	0
121400	1.904	1
121500	0.1	0
121600	0.17	0
121700	1.954	1
121800	2.034	0
121900	1.954	1
122000	0.141	0
122100	0.13	0
122200	0.15	0
122300	0.14	0
122400	1.934	1
122500	2.024	1
122600	1.964	1
122700	2.244	1
122800	1.994	0
122900	0.14	0
123000	1.973	1
123100	0.121	0
123200	0.12	0
123300	0.13	0
123400	0.12	0
123500	0.11	0
123600	0.12	0
123700	1.693	1
123800	0.14	0
123900	0.14	0
124000	0.15	0
124100	1.934	1
124200	0.13	0
124300	0.141	0
124400	0.16	0
124500	1.913	1
124600	2.224	1
124700	0.15	0
124800	1.994	1
124900	0.111	0
125000	0.13	0
125100	0.15	0
125200	0.11	0
125300	1.974	1
125400	1.663	1
125500	0.11	0
125600	0.15	0
125700	2.255	1
125800	1.943	1
125900	1.963	1
126000	0.131	0
126100	0.16	0
126200	0.101	0
126300	1.883	1
126400	0.13	0
126500	0.13	0
126600	0.12	0
126700	0.151	0
126800	1.894	1
126900	2.234	1
127000	0.15	0
127100	1.703	1
127200	0.15	0
127300	2.254	0
127400	1.743	1
127500	0.12	0
127600	0.13	0
127700	0.141	0
127800	1.913	1
127900	1.923	1
128000	1.934	1
128100	0.131	0
128200	1.894	1
128300	0.14	0
128400	0.14	0
128500	0.14	0
128600	0.11	0
128700	0.121	0
128800	2.003	0
128900	0.141	0
129000	0.14	0
129100	0.13	0
129200	0.12	0
129300	0.13	0
129400	0.13	0
129500	0.14	0
129600	1.984	1
129700	0.11	0
129800	2.214	1
129900	1.693	1
130000	1.943	1
130100	0.121	0
130200	1.924	1
130300	0.131	0
130400	0.14	0
130500	0.14	0
130600	0.121	0
130700	0.16	0
130800	0.12	0
130900	0.15	0
131000	1.904	1
131100	0.13	0
131200	0.151	0
131300	0.12	0
131400	1.894	1
131500	1.913	1
131600	2.064	1
131700	1.954	1
131800	0.12	0
131900	0.13	0
132000	1.974	1
132100	0.11	0
132200	0.13	0
132300	2.214	1
132400	2.224	1
132500	2.214	1
132600	1.883	1
132700	0.14	0
132800	0.15	0
132900	0.12	0
133000	0.12	0
133100	1.913	1
133200	1.403	1
133300	1.954	1
133400	1.994	1
133500	1.974	1
133600	1.943	1
133700	0.15	0
133800	1.924	1
133900	0.141	0
134000	1.974	1
134100	1.944	1
134200	0.13	0
134300	1.944	1
134400	0.11	0
134500	0.131	0
134600	0.141	0
134700	0.14	0
134800	2.264	0
134900	0.14	0
135000	1.904	1
135100	1.623	1
135200	1.914	1
135300	0.13	0
135400	1.944	1
135500	1.953	1
135600	1.904	1
135700	2.094	1
135800	1.913	1
135900	0.12	0
136000	1.883	1
136100	1.924	1
136200	1.954	1
136300	1.934	1
136400	1.903	1
136500	1.964	1
136600	0.161	0
136700	2.174	1
136800	1.913	1
136900	0.11	0
137000	0.12	0
137100	1.903	1
137200	0.12	0
137300	0.14	0
137400	0.17	0
137500	0.14	0
137600	1.923	1
137700	1.433	1
137800	1.633	1
137900	2.154	1
138000	2.204	1
138100	0.131	0
138200	2.224	1
138300	1.983	0
138400	2.254	0
138500	1.924	1
138600	1.643	1
138700	0.14	0
138800	0.12	0
138900	2.234	1
139000	1.864	1
139100	0.14	0
139200	1.914	1
139300	1.994	0
139400	2.244	1
139500	1.974	1
139600	0.11	0
139700	0.12	0
139800	1.913	1
139900	1.914	1
140000	2.284	0
140100	0.15	0
140200	2.184	1
140300	1.953	1
140400	1.894	1
140500	0.11	0
140600	0.151	0
140700	2.485	1
140800	1.964	1
140900	1.954	1
141000	1.933	0
141100	1.973	0
141200	1.383	1
141300	2.224	1
141400	0.11	0
141500	0.11	0
141600	0.15	0
141700	0.13	0
141800	1.924	1
141900	0.13	0
142000	0.121	0
142100	0.111	0
142200	0.141	0
142300	1.904	1
142400	1.903	1
142500	1.683	1
142600	2.164	1
142700	0.13	0
142800	0.12	0
142900	0.12	0
143000	1.683	1
143100	1.663	1
143200	2.234	1
143300	0.13	0
143400	1.944	1
143500	0.12	0
143600	1.663	1
143700	1.964	1
143800	1.943	1
143900	0.141	0
144000	1.934	1
144100	0.14	0
144200	0.14	0
144300	0.141	0
144400	1.923	1
144500	2.024	0
144600	1.894	1
144700	0.11	0
144800	1.993	0
144900	0.121	0
145000	0.14	0
145100	0.151	0
145200	0.12	0
145300	0.12	0
145400	1.723	0
145500	0.131	0
145600	2.174	1
145700	1.903	1
145800	1.913	1
145900	2.003	0
146000	1.664	1
146100	0.15	0
146200	1.913	1
146300	0.111	0
146400	1.653	1
146500	0.13	0
146600	0.13	0
146700	1.943	0
146800	0.15	0
146900	1.654	1
147000	0.17	0
147100	1.983	1
147200	0.14	0
147300	1.923	1
147400	0.12	0
147500	1.984	1
147600	0.16	0
147700	0.111	0
147800	1.774	0
147900	0.11	0
148000	0.121	0
148100	1.943	1
148200	0.19	0
148300	0.14	0
148400	0.11	0
148500	0.161	0
148600	1.894	1
148700	0.14	0
148800	0.141	0
148900	2.275	1
149000	0.14	0
149100	1.663	1
149200	0.12	0
149300	0.14	0
149400	1.673	1
149500	0.15	0
149600	0.12	0
149700	0.14	0
149800	1.954	1
149900	0.13	0
150000	1.964	1
150100	0.14	0
150200	1.904	1
150300	0.13	0
150400	1.974	1
150500	0.121	0
150600	1.904	1
150700	1.944	1
150800	0.14	0
150900	2.275	0
151000	0.14	0
151100	0.131	0
151200	0.13	0
151300	2.214	1
151400	0.14	0
151500	0.13	0
151600	1.953	1
151700	2.013	0
151800	1.683	1
151900	1.884	1
152000	2.275	1
152100	0.141	0
152200	0.11	0
152300	0.14	0
152400	0.14	0
152500	2.225	1
152600	0.16	0
152700	1.913	1
152800	0.14	0
152900	0.14	0
153000	0.13	0
153100	1.943	1
153200	0.14	0
153300	0.131	0
153400	1.933	1
153500	1.974	1
153600	0.15	0
153700	0.131	0
153800	0.13	0
153900	1.923	1
154000	0.14	0
154100	0.14	0
154200	0.15	0
154300	0.141	0
154400	0.13	0
154500	0.131	0
154600	0.16	0
154700	0.12	0
154800	1.903	1
154900	0.13	0
155000	0.13	0
155100	1.954	0
155200	2.074	0
155300	0.111	0
155400	1.944	1
155500	0.131	0
155600	0.12	0
155700	1.934	1
155800	1.904	1
155900	0.14	0
156000	0.141	0
156100	0.151	0
156200	0.11	0
156300	0.13	0
156400	2.214	1
156500	0.16	0
156600	0.13	0
156700	2.235	1
156800	1.923	1
156900	1.943	1
157000	0.121	0
157100	2.144	1
157200	1.974	1
157300	0.12	0
157400	2.184	1
157500	0.151	0
157600	2.214	1
157700	0.151	0
157800	2.204	1
157900	0.15	0
158000	1.914	1
158100	0.14	0
158200	0.13	0
158300	0.16	0
158400	0.13	0
158500	0.15	0
158600	0.14	0
158700	0.13	0
158800	1.954	1
158900	0.13	0
159000	1.674	1
159100	0.13	0
159200	0.13	0
159300	1.643	1
159400	0.13	0
159500	0.11	0
159600	1.994	0
159700	0.14	0
159800	1.884	1
159900	0.14	0
160000	1.914	1
160100	1.924	1
160200	0.14	0
160300	1.894	1
160400	0.15	0
160500	0.14	0
160600	0.14	0
160700	1.904	1
160800	0.11	0
160900	1.673	1
161000	0.1	0
161100	0.121	0
161200	1.924	1
161300	1.963	1
161400	0.13	0
161500	1.913	1
161600	0.12	0
161700	1.954	1
161800	0.14	0
161900	1.894	1
162000	0.181	0
162100	0.15	0
162200	1.913	1
162300	0.13	0
162400	1.904	1
162500	0.13	0
162600	1.943	1
162700	2.254	0
162800	1.683	1
162900	0.13	0
163000	2.004	0
163100	2.194	1
163200	0.12	0
163300	0.131	0
163400	2.255	1
163500	0.14	0
163600	1.953	1
163700	0.2	0
163800	0.14	0
163900	0.131	0
164000	1.913	1
164100	1.944	1
164200	0.11	0
164300	1.924	1
164400	2.184	1
164500	0.13	0
164600	0.14	0
164700	1.693	1
164800	0.13	0
164900	2.194	1
165000	0.15	0
165100	0.131	0
165200	1.703	0
165300	2.214	1
165400	1.894	1
165500	0.131	0
165600	1.954	1
165700	0.14	0
165800	0.12	0
165900	0.13	0
166000	0.141	0
166100	2.204	1
166200	0.14	0
166300	0.131	0
166400	1.963	1
166500	2.514	1
166600	2.284	0
166700	0.11	0
166800	1.663	1
166900	2.194	1
167000	1.923	1
167100	1.974	1
167200	1.944	1
167300	0.1	0
167400	0.141	0
167500	2.294	0
167600	1.663	1
167700	0.12	0
167800	0.13	0
167900	0.14	0
168000	2.244	1
168100	0.14	0
168200	0.12	0
168300	1.653	1
168400	0.13	0
168500	0.12	0
168600	0.14	0
168700	1.924	1
168800	1.974	1
168900	1.694	1
169000	0.16	0
169100	1.953	1
169200	0.11	0
169300	0.13	0
169400	0.15	0
169500	0.12	0
169600	1.934	1
169700	1.894	1
169800	0.131	0
169900	0.141	0
170000	2.275	0
170100	0.12	0
170200	1.904	1
170300	2.164	1
170400	1.924	1
170500	1.984	1
170600	0.141	0
170700	0.12	0
170800	0.151	0
170900	1.984	1
171000	1.693	1
171100	0.12	0
171200	2.235	1
171300	1.924	1
171400	2.104	1
171500	1.653	1
171600	2.225	1
171700	1.663	1
171800	1.883	1
171900	2.234	1
172000	1.933	1
172100	1.953	1
172200	0.1	0
172300	1.954	1
172400	1.953	1
172500	0.13	0
172600	2.254	1
172700	1.653	1
172800	0.161	0
172900	0.11	0
173000	1.663	1
173100	1.964	1
173200	0.101	0
173300	0.13	0
173400	0.15	0
173500	0.12	0
173600	1.683	1
173700	2.194	1
173800	0.13	0
173900	2.405	1
174000	1.953	1
174100	0.12	0
174200	1.974	1
174300	2.385	1
174400	0.121	0
174500	1.914	1
174600	0.12	0
174700	0.12	0
174800	0.11	0
174900	0.161	0
175000	1.713	0
175100	1.963	1
175200	0.15	0
175300	0.12	0
175400	0.13	0
175500	2.004	1
175600	2.194	1
175700	0.121	0
175800	0.16	0
175900	1.983	0
176000	0.11	0
176100	1.913	1
176200	0.17	0
176300	0.13	0
176400	2.104	0
176500	0.11	0
176600	0.13	0
176700	2.174	1
176800	0.131	0
176900	1.974	1
177000	2.245	1
177100	0.141	0
177200	1.924	1
177300	2.194	1
177400	1.704	1
177500	2.205	1
177600	1.983	1
177700	1.974	1
177800	0.11	0
177900	1.944	1
178000	1.663	1
178100	1.954	1
178200	1.713	1
178300	0.15	0
178400	2.003	1
178500	0.13	0
178600	1.693	1
178700	0.231	0
178800	1.934	1
178900	0.14	0
179000	1.994	0
179100	0.14	0
179200	1.963	0
179300	0.12	0
179400	0.15	0
179500	0.13	0
179600	0.121	0
179700	1.974	1
179800	0.131	0
179900	0.13	0
180000	1.994	1
180100	2.044	1
180200	1.923	1
180300	1.954	1
180400	1.924	1
180500	0.151	0
180600	0.12	0
180700	2.204	1
180800	0.15	0
180900	0.15	0
181000	0.161	0
181100	1.683	1
181200	0.12	0
181300	0.14	0
181400	0.14	0
181500	0.121	0
181600	1.924	1
181700	0.14	0
181800	0.12	0
181900	1.683	1
182000	1.923	1
182100	0.14	0
182200	2.194	1
182300	1.954	1
182400	2.074	0
182500	0.161	0
182600	0.12	0
182700	1.864	1
182800	0.131	0
182900	0.141	0
183000	0.15	0
183100	0.131	0
183200	1.984	0
183300	1.924	1
183400	1.934	1
183500	1.914	1
183600	2.275	1
183700	0.11	0
183800	0.141	0
183900	0.141	0
184000	2.815	1
184100	0.13	0
184200	0.12	0
184300	0.141	0
184400	0.13	0
184500	0.14	0
184600	0.131	0
184700	1.954	1
184800	0.13	0
184900	0.15	0
185000	0.14	0
185100	0.13	0
185200	1.914	1
185300	2.275	0
185400	2.224	1
185500	0.14	0
185600	0.151	0
185700	0.11	0
185800	0.12	0
185900	0.15	0
186000	0.13	0
186100	0.13	0
186200	1.934	1
186300	2.164	1
186400	1.944	1
186500	0.111	0
186600	0.15	0
186700	0.121	0
186800	0.14	0
186900	0.13	0
187000	1.613	1
187100	1.903	1
187200	2.004	0
187300	1.924	1
187400	0.12	0
187500	0.111	0
187600	1.943	1
187700	0.12	0
187800	1.944	1
187900	0.12	0
188000	0.09	0
188100	0.161	0
188200	1.964	1
188300	0.11	0
188400	0.13	0
188500	0.16	0
188600	0.17	0
188700	1.913	1
188800	1.963	0
188900	0.141	0
189000	0.151	0
189100	0.14	0
189200	2.043	1
189300	1.914	1
189400	0.14	0
189500	0.13	0
189600	1.954	1
189700	0.13	0
189800	0.14	0
189900	0.141	0
190000	0.11	0
190100	0.15	0
190200	2.014	0
190300	1.694	1
190400	0.131	0
190500	1.723	1
190600	1.663	1
190700	1.914	1
190800	0.16	0
190900	2.014	0
191000	1.893	1
191100	0.15	0
191200	0.141	0
191300	1.984	0
191400	0.12	0
191500	1.653	1
191600	0.13	0
191700	0.13	0
191800	0.151	0
191900	0.13	0
192000	2.064	0
192100	0.14	0
192200	0.151	0
192300	2.224	1
192400	0.271	0
192500	1.934	1
192600	0.13	0
192700	1.904	1
192800	0.11	0
192900	1.964	1
193000	1.392	1
193100	1.664	1
193200	1.943	1
193300	1.923	1
193400	0.13	0
193500	0.14	0
193600	2.244	1
193700	0.141	0
193800	0.15	0
193900	0.13	0
194000	0.14	0
194100	0.13	0
194200	0.13	0
194300	0.12	0
194400	0.14	0
194500	0.11	0
194600	1.994	0
194700	2.164	1
194800	1.903	1
194900	1.924	1
195000	1.674	1
195100	0.13	0
195200	1.733	0
195300	0.16	0
195400	1.703	1
195500	0.13	0
195600	0.12	0
195700	0.15	0
195800	0.13	0
195900	2.214	1
196000	0.141	0
196100	1.924	1
196200	0.14	0
196300	1.713	1
196400	0.14	0
196500	0.13	0
196600	0.13	0
196700	1.724	1
196800	1.673	1
196900	2.194	1
197000	0.13	0
197100	2.003	0
197200	1.683	1
197300	1.753	0
197400	1.913	1
197500	0.13	0
197600	0.12	0
197700	1.974	1
197800	0.141	0
197900	1.733	1
198000	1.733	1
198100	0.14	0
198200	0.131	0
198300	1.883	1
198400	1.924	1
198500	1.944	1
198600	1.653	1
198700	1.673	1
198800	0.12	0
198900	0.131	0
199000	0.13	0
199100	1.954	1
199200	1.904	1
199300	0.151	0
199400	1.964	1
199500	0.1	0
199600	1.964	1
199700	2.184	1
[truncated: 78,203 more rows]
