# Supplementary material for: Mesoscale simulation of biomembranes with FreeDTS
Source: Nat Commun. 2024 Jan 16;15:548. doi: 10.1038/s41467-024-44819-w (PMC10792169; doi:10.1038/s41467-024-44819-w)
Supplement: Supplementary file 6 — Source data [file 41467_2024_44819_MOESM6_ESM.zip › Source Data/Supplementary Figure 10/vertex_time_ms.xvg]

@ 1 step
@ 2 time (ms/1000)
@ 3 accepted move (1) rejected move (0)
100	42.69	0
200	37.37	1
300	37.27	1
400	37.27	1
500	42.38	1
600	0.461	0
700	37.941	0
800	0.14	0
900	42.55	1
1000	37.31	1
1100	31.81	1
1200	39.474	0
1300	37.1	1
1400	39.193	0
1500	32.811	1
1600	37.871	1
1700	37.33	1
1800	42.49	1
1900	41.528	1
2000	42.901	1
2100	27.792	1
2200	0.521	0
2300	0.561	0
2400	38.232	1
2500	36.579	1
2600	39.735	0
2700	37.831	1
2800	38.572	1
2900	0.561	0
3000	32.501	1
3100	32.692	1
3200	39.093	0
3300	37.701	1
3400	38.994	0
3500	38.943	1
3600	38.573	0
3700	36.809	1
3800	44.664	0
3900	32.852	1
4000	37.27	1
4100	38.242	0
4200	0.561	0
4300	0.151	0
4400	43.302	0
4500	38.092	1
4600	0.561	0
4700	42.159	1
4800	42.5	1
4900	37.11	1
5000	0.571	0
5100	42.83	1
5200	39.304	0
5300	38.372	1
5400	37.41	1
5500	37.761	1
5600	41.688	1
5700	32.972	1
5800	37.731	1
5900	38.111	1
6000	43.091	1
6100	40.066	0
6200	0.621	0
6300	37.269	1
6400	37.38	1
6500	41.337	1
6600	0.601	0
6700	0.551	0
6800	38.062	1
6900	38.673	1
7000	37.089	1
7100	42.81	1
7200	0.151	0
7300	32.681	1
7400	39.814	0
7500	38.112	1
7600	0.671	0
7700	37.52	1
7800	0.611	0
7900	0.551	0
8000	37.891	1
8100	38.121	1
8200	43.041	1
8300	39.143	0
8400	37.821	1
8500	38.453	1
8600	33.593	1
8700	32.451	1
8800	37.01	1
8900	42.419	1
9000	35.337	1
9100	38.573	0
9200	32.751	0
9300	0.141	0
9400	32.541	1
9500	0.551	0
9600	39.073	0
9700	38.552	0
9800	38.653	0
9900	0.541	0
10000	32.942	1
10100	37.39	1
10200	32.641	1
10300	39.213	0
10400	37.28	1
10500	45.415	0
10600	0.581	0
10700	38.753	0
10800	37.771	1
10900	33.553	0
11000	38.031	1
11100	37.049	1
11200	37.22	1
11300	37.78	0
11400	37.29	1
11500	42.55	1
11600	39.554	0
11700	32.34	1
11800	33.733	1
11900	38.141	1
12000	42.309	1
12100	42.349	1
12200	42.56	1
12300	33.443	0
12400	43.812	0
12500	0.561	0
12600	38.322	1
12700	37.47	1
12800	42.6	0
12900	33.072	1
13000	0.501	0
13100	37.2	1
13200	37.029	1
13300	38.862	1
13400	37.611	1
13500	42.34	1
13600	0.521	0
13700	39.134	0
13800	39.043	0
13900	37.971	1
14000	32.711	1
14100	37.651	1
14200	37.33	1
14300	41.348	1
14400	34.244	0
14500	0.531	0
14600	34.384	0
14700	36.709	1
14800	0.591	0
14900	37.37	1
15000	43.171	0
15100	42.209	1
15200	37.57	1
15300	42.29	1
15400	0.481	0
15500	37.661	1
15600	0.481	0
15700	38.162	1
15800	38.813	1
15900	31.92	1
16000	0.591	0
16100	0.541	0
16200	0.611	0
16300	37.46	1
16400	36.989	1
16500	31.87	1
16600	37.741	1
16700	32.922	1
16800	38.983	0
16900	0.551	0
17000	0.541	0
17100	38.031	0
17200	37.6	1
17300	42.529	1
17400	36.889	1
17500	38.381	1
17600	33.102	1
17700	31.93	1
17800	32.441	1
17900	39.594	0
18000	38.001	1
18100	37.6	1
18200	37.39	1
18300	37.11	1
18400	0.15	0
18500	33.242	1
18600	0.531	0
18700	36.88	1
18800	0.541	0
18900	0.551	0
19000	28.684	0
19100	37.109	1
19200	38.171	1
19300	38.141	1
19400	38.703	0
19500	33.002	1
19600	33.152	0
19700	43.061	1
19800	37.59	1
19900	34.644	0
20000	38.442	0
20100	37.981	1
20200	42.059	1
20300	38.853	1
20400	38.272	1
20500	0.541	0
20600	33.463	0
20700	0.541	0
20800	32.962	1
20900	37.651	1
21000	43.391	0
21100	38.602	0
21200	38.733	1
21300	0.541	0
21400	32.381	1
21500	37.971	1
21600	43.362	1
21700	36.489	1
21800	33.583	0
21900	37.48	1
22000	33.353	0
22100	0.131	0
22200	32.871	1
22300	37.461	1
22400	0.652	0
22500	31.87	1
22600	32.541	1
22700	37.099	1
22800	38.192	1
22900	44.653	0
23000	37.62	1
23100	37.741	0
23200	37.821	1
23300	38.592	1
23400	0.491	0
23500	38.883	0
23600	0.15	0
23700	37.611	0
23800	39.194	0
23900	44.633	0
24000	39.634	0
24100	41.949	1
24200	38.583	0
24300	42.58	1
24400	32.902	1
24500	41.798	1
24600	33.012	1
24700	0.151	0
24800	38.842	0
24900	43.171	1
25000	42.82	0
25100	37.28	1
25200	36.809	1
25300	37.169	1
25400	0.15	0
25500	33.272	1
25600	35.086	0
25700	0.531	0
25800	39.023	0
25900	42.901	1
26000	0.19	0
26100	0.471	0
26200	37.41	1
26300	38.472	0
26400	37.6	1
26500	36.519	0
26600	32.11	1
26700	38.282	1
26800	0.551	0
26900	37.66	1
27000	42.56	1
27100	43.181	0
27200	37.571	1
27300	42.93	1
27400	37.52	1
27500	38.201	1
27600	39.504	0
27700	37.5	1
27800	0.601	0
27900	38.022	1
28000	37.69	1
28100	38.822	0
28200	0.701	0
28300	37.36	1
28400	39.234	0
28500	38.121	1
28600	43.822	0
28700	0.16	0
28800	37.861	1
28900	37.681	1
29000	37.52	1
29100	37.49	1
29200	33.052	1
29300	0.541	0
29400	41.828	1
29500	0.611	0
29600	0.531	0
29700	38.241	0
29800	0.551	0
29900	34.435	0
30000	38.733	0
30100	38.021	1
30200	37.911	1
30300	37.089	1
30400	36.699	1
30500	38.642	0
30600	37.019	1
30700	37.28	1
30800	38.812	1
30900	0.581	0
31000	38.753	1
31100	38.232	1
31200	43.151	0
31300	43.762	1
31400	38.262	1
31500	37.831	0
31600	38.522	1
31700	0.15	0
31800	37.11	1
31900	37.551	1
32000	43.03	0
32100	0.471	0
32200	38.442	0
32300	0.551	0
32400	36.639	1
32500	32.531	1
32600	37.019	1
32700	37.2	1
32800	37.46	1
32900	32.981	1
33000	44.634	1
33100	0.551	0
33200	37.781	1
33300	39.234	0
33400	37.6	1
33500	37.52	1
33600	0.541	0
33700	0.521	0
33800	38.061	1
33900	32.922	1
34000	0.491	0
34100	43.271	0
34200	37.42	1
34300	0.571	0
34400	38.061	1
34500	33.092	1
34600	37.751	1
34700	0.541	0
34800	44.123	0
34900	37.821	1
35000	37.942	1
35100	0.491	0
35200	0.551	0
35300	0.541	0
35400	34.014	0
35500	38.462	1
35600	37.972	1
35700	37.25	1
35800	43.732	0
35900	37.32	1
36000	36.739	1
36100	37.811	1
36200	37.73	1
36300	33.132	0
36400	38.622	0
36500	37.16	1
36600	32.802	1
36700	37.901	1
36800	36.689	1
36900	43.521	1
37000	37.5	1
37100	36.829	1
37200	38.843	0
37300	38.823	0
37400	37.169	1
37500	33.883	0
37600	0.541	0
37700	44.784	0
37800	37.029	1
37900	41.989	1
38000	33.102	1
38100	36.909	1
38200	43.872	0
38300	37.16	1
38400	39.444	0
38500	42.179	1
38600	41.618	1
38700	34.144	0
38800	33.523	1
38900	0.491	0
39000	42.78	1
39100	0.511	0
39200	37.701	1
39300	36.589	1
39400	0.15	0
39500	31.969	1
39600	32.481	1
39700	32.12	1
39800	37.52	0
39900	42.159	1
40000	38.823	0
40100	0.14	0
40200	42.52	1
40300	39.404	0
40400	34.685	0
40500	37.951	1
40600	38.111	1
40700	38.392	0
40800	32.451	1
40900	33.203	0
41000	37.48	1
41100	37.38	1
41200	41.858	1
41300	0.551	0
41400	37.67	1
41500	33.132	1
41600	32.361	1
41700	37.02	1
41800	37.14	1
41900	38.162	1
42000	0.531	0
42100	33.853	0
42200	42.26	1
42300	39.124	0
42400	33.323	0
42500	42.309	1
42600	49.172	0
42700	36.869	1
42800	37.059	1
42900	43.371	0
43000	38.342	0
43100	33.954	0
43200	0.622	0
43300	38.752	0
43400	38.402	1
43500	32.682	1
43600	42.8	1
43700	0.501	0
43800	40.536	1
43900	37.47	1
44000	0.511	0
44100	42.62	1
44200	42.74	1
44300	37.811	0
44400	33.042	1
44500	37.571	1
44600	0.581	0
44700	33.243	1
44800	33.052	1
44900	0.461	0
45000	36.899	1
45100	37.7	1
45200	37.571	1
45300	0.551	0
45400	38.261	1
45500	33.402	1
45600	36.087	1
45700	0.531	0
45800	32.971	1
45900	38.582	0
46000	37.6	1
46100	33.082	1
46200	37.009	1
46300	0.141	0
46400	43.852	1
46500	0.481	0
46600	42.27	1
46700	37.531	1
46800	38.773	0
46900	0.591	0
47000	38.011	1
47100	38.382	0
47200	38.513	0
47300	37.801	1
47400	41.578	1
47500	38.542	0
47600	41.759	1
47700	0.511	0
47800	0.14	0
47900	43.793	0
48000	33.683	0
48100	42.51	1
48200	0.711	0
48300	42.801	1
48400	41.759	1
48500	42.33	1
48600	37.971	1
48700	0.481	0
48800	32.761	1
48900	0.47	0
49000	33.653	1
49100	37.42	1
49200	32.702	1
49300	33.162	1
49400	32.441	1
49500	0.501	0
49600	39.194	0
49700	37.611	1
49800	33.152	1
49900	37.63	1
50000	37.961	1
50100	43.231	0
50200	42.84	1
50300	37.741	1
50400	43.953	0
50500	42.57	1
50600	0.611	0
50700	37.48	1
50800	33.052	1
50900	0.551	0
51000	42.67	0
51100	32.451	1
51200	0.141	0
51300	38.101	1
51400	37.68	1
51500	38.713	1
51600	38.883	0
51700	0.581	0
51800	41.849	1
51900	33.122	1
52000	38.883	0
52100	41.788	1
52200	38.131	1
52300	0.491	0
52400	37.009	1
52500	42.831	1
52600	37.871	1
52700	42.229	1
52800	38.202	0
52900	38.091	1
53000	38.151	1
53100	37.16	1
53200	33.754	0
53300	37.961	0
53400	0.501	0
53500	43.001	1
53600	37.4	1
53700	37.32	1
53800	42.3	1
53900	38.152	0
54000	0.531	0
54100	38.192	1
54200	0.551	0
54300	37.189	1
54400	0.48	0
54500	38.111	1
54600	32.832	1
54700	47.599	1
54800	41.087	1
54900	0.551	0
55000	0.501	0
55100	37.33	1
55200	37.46	1
55300	42.409	0
55400	38.282	1
55500	0.601	0
55600	37.34	1
55700	0.591	0
55800	0.591	0
55900	41.979	1
56000	37.791	1
56100	42.079	1
56200	32.21	0
56300	41.899	1
56400	37.3	1
56500	38.953	0
56600	36.88	1
56700	36.749	1
56800	37.851	1
56900	0.561	0
57000	34.184	0
57100	33.422	0
57200	0.161	0
57300	39.504	1
57400	37.781	1
57500	0.541	0
57600	0.551	0
57700	37.36	1
57800	37.791	1
57900	0.141	0
58000	33.824	0
58100	0.481	0
58200	37.791	1
58300	32.801	0
58400	37.27	1
58500	41.868	1
58600	37.21	1
58700	37.52	1
58800	36.538	1
58900	37.33	1
59000	37.3	1
59100	37.199	1
59200	0.561	0
59300	33.373	0
59400	37.73	1
59500	36.188	1
59600	37.921	1
59700	38.462	1
59800	37.24	1
59900	32.18	1
60000	38.482	0
60100	36.799	1
60200	36.879	1
60300	42.45	1
60400	0.551	0
60500	43.361	0
60600	39.274	0
60700	43.571	0
60800	34.776	0
60900	36.538	1
61000	32.822	1
61100	0.531	0
61200	0.531	0
61300	36.799	1
61400	38.733	0
61500	0.16	0
61600	39.114	0
61700	0.14	0
61800	33.734	1
61900	37.58	1
62000	34.084	0
62100	0.481	0
62200	41.949	1
62300	38.923	0
62400	37.31	1
62500	43.261	0
62600	38.001	1
62700	0.531	0
62800	39.384	0
62900	32.772	0
63000	34.084	0
63100	32.601	1
63200	32.511	1
63300	0.521	0
63400	38.603	0
63500	0.551	0
63600	39.925	0
63700	32.892	1
63800	32.621	1
63900	33.462	0
64000	37.139	1
64100	37.4	1
64200	34.284	0
64300	38.803	0
64400	38.672	0
64500	0.581	0
64600	35.286	1
64700	38.191	1
64800	33.052	1
64900	37.149	1
65000	37.891	1
65100	0.171	0
65200	37.761	1
65300	34.054	0
65400	37.791	1
65500	34.013	0
65600	0.501	0
65700	45.555	1
65800	32.451	1
65900	36.959	1
66000	38.572	0
66100	32.581	1
66200	38.152	1
66300	37.911	1
66400	37.761	1
66500	37.26	1
66600	0.521	0
66700	41.016	0
66800	37.34	1
66900	37.53	1
67000	42.069	1
67100	0.591	0
67200	37.951	1
67300	37.24	1
67400	42.219	1
67500	38.603	1
67600	37.47	1
67700	0.501	0
67800	39.955	0
67900	37.551	1
68000	43.201	0
68100	37.461	1
68200	42.109	1
68300	42.57	1
68400	37.671	1
68500	37.5	1
68600	0.491	0
68700	32.611	1
68800	33.162	1
68900	38.021	1
69000	35.406	1
69100	44.714	1
69200	40.596	0
69300	34.134	0
69400	38.643	1
69500	37.019	1
69600	37	1
69700	38.882	0
69800	33.072	1
69900	0.561	0
70000	38.823	1
70100	37.64	1
70200	0.612	0
70300	32.561	1
70400	38.081	1
70500	37.62	1
70600	38.222	1
70700	0.571	0
70800	41.097	1
70900	38.351	1
71000	33.422	0
71100	0.481	0
71200	38.682	0
71300	0.16	0
71400	0.571	0
71500	0.501	0
71600	32.891	1
71700	36.248	1
71800	37.811	1
71900	37.48	1
72000	32.661	1
72100	38.091	1
72200	38.472	1
72300	0.17	0
72400	0.14	0
72500	0.561	0
72600	38.232	0
72700	37.35	1
72800	37.23	1
72900	0.641	0
73000	37.16	1
73100	41.959	1
73200	43.722	0
73300	42.59	1
73400	37.831	1
73500	37.821	1
73600	36.799	1
73700	38.122	1
73800	42.981	0
73900	37.691	1
74000	37.049	1
74100	0.151	0
74200	0.491	0
74300	39.013	0
74400	32.571	0
74500	39.013	0
74600	38.021	1
74700	38.893	0
74800	33.703	0
74900	37.27	1
75000	32.701	1
75100	36.879	1
75200	38.482	0
75300	42.029	1
75400	0.491	0
75500	32.291	1
75600	33.162	1
75700	32.821	1
75800	42.59	1
75900	33.122	1
76000	0.581	0
76100	33.022	1
76200	36.859	1
76300	37.089	1
76400	37.22	1
76500	42.449	1
76600	36.959	1
76700	36.358	1
76800	32.892	1
76900	0.491	0
77000	0.581	0
77100	37.53	1
77200	0.461	0
77300	37.691	0
77400	0.581	0
77500	0.551	0
77600	34.344	0
77700	38.602	1
77800	39.244	0
77900	42.519	1
78000	32.812	1
78100	37.36	1
78200	43.562	0
78300	38.943	0
78400	37.43	1
78500	38.071	1
78600	33.964	0
78700	32.231	1
78800	38.102	1
78900	43.752	0
79000	43.412	0
79100	0.481	0
79200	36.368	1
79300	37.761	1
79400	37.46	1
79500	37.371	1
79600	33.133	1
79700	31.759	1
79800	39.304	0
79900	38.312	0
80000	37.29	1
80100	36.779	1
80200	41.949	1
80300	37.35	1
80400	0.521	0
80500	36.889	1
80600	33.102	1
80700	41.678	1
80800	32.611	1
80900	38.632	0
81000	37.841	0
81100	38.472	0
81200	38.192	0
81300	32.962	1
81400	37.2	1
81500	38.873	0
81600	0.591	0
81700	38.603	0
81800	0.541	0
81900	37.28	1
82000	37.019	1
82100	34.335	0
82200	36.96	1
82300	38.722	0
82400	0.15	0
82500	33.943	0
82600	37.41	1
82700	37.08	1
82800	37.851	1
82900	39.093	1
83000	38.893	0
83100	42.931	0
83200	0.15	0
83300	37.29	1
83400	39.253	0
83500	37.12	1
83600	37.2	1
83700	38.111	0
83800	42.58	1
83900	42.389	1
84000	43.651	0
84100	42.54	1
84200	38.693	0
84300	38.783	0
84400	0.521	0
84500	32.822	1
84600	0.571	0
84700	42.519	1
84800	0.561	0
84900	38.532	0
85000	38.162	1
85100	36.899	1
85200	37.09	1
85300	37.049	1
85400	38.181	0
85500	39.063	0
85600	0.531	0
85700	0.551	0
85800	42.018	1
85900	36.649	1
86000	0.541	0
86100	43.321	0
86200	0.611	0
86300	33.052	1
86400	38.111	1
86500	0.581	0
86600	38.562	0
86700	37.501	1
86800	38.672	0
86900	37.009	1
87000	36.899	1
87100	0.541	0
87200	37.35	1
87300	38.041	1
87400	39.034	1
87500	37.791	1
87600	44.032	1
87700	0.571	0
87800	46.217	0
87900	44.344	1
88000	33.383	1
88100	39.755	0
88200	39.033	1
88300	0.541	0
88400	38.842	1
88500	35.476	0
88600	39.484	1
88700	38.773	1
88800	40.686	0
88900	34.345	1
89000	38.312	1
89100	0.16	0
89200	38.953	1
89300	39.003	1
89400	39.855	0
89500	39.073	1
89600	45.415	0
89700	39.644	0
89800	39.704	1
89900	38.823	1
90000	35.206	0
90100	38.903	1
90200	34.174	1
90300	32.531	1
90400	40.055	1
90500	38.472	1
90600	0.581	0
90700	48.962	1
90800	39.063	1
90900	38.572	1
91000	39.574	0
91100	39.494	1
91200	43.742	1
91300	34.604	0
91400	0.151	0
91500	38.883	1
91600	44.864	1
91700	43.642	1
91800	37.43	0
91900	39.574	1
92000	0.561	0
92100	39.073	1
92200	44.133	1
92300	39.785	1
92400	38.943	1
92500	0.571	0
92600	38.612	1
92700	33.603	1
92800	0.541	0
92900	48.872	0
93000	40.336	0
93100	33.773	1
93200	33.723	1
93300	34.775	1
93400	0.591	0
93500	38.843	1
93600	0.561	0
93700	39.554	1
93800	39.164	1
93900	44.183	1
94000	38.462	1
94100	0.592	0
94200	0.571	0
94300	38.943	1
94400	43.692	1
94500	40.657	0
94600	39.264	1
94700	39.434	1
94800	0.581	0
94900	43.752	1
95000	33.884	1
95100	39.544	1
95200	38.692	1
95300	0.16	0
95400	45.185	1
95500	35.426	0
95600	38.913	1
95700	38.833	1
95800	40.756	0
95900	39.714	1
96000	39.163	1
96100	45.385	0
96200	45.656	0
96300	40.115	0
96400	40.907	0
96500	35.417	0
96600	45.104	1
96700	44.363	1
96800	0.571	0
96900	39.113	1
97000	39.204	1
97100	45.064	0
97200	39.685	1
97300	45.876	0
97400	39.344	1
97500	0.581	0
97600	0.631	0
97700	45.204	0
97800	0.16	0
97900	44.413	1
98000	0.501	0
98100	43.752	1
98200	40.065	0
98300	34.435	1
98400	0.591	0
98500	29.044	1
98600	39.213	1
98700	38.212	1
98800	35.967	0
98900	39.975	1
99000	0.551	0
99100	44.353	1
99200	39.344	1
99300	44.293	1
99400	45.575	0
99500	0.551	0
99600	44.855	0
99700	41.488	0
99800	39.033	1
99900	44.163	1
100000	34.585	1
100100	33.252	1
100200	40.977	0
100300	0.561	0
100400	34.976	1
100500	45.115	0
100600	39.725	1
100700	0.561	0
100800	39.784	1
100900	38.923	1
101000	44.493	1
101100	0.581	0
101200	44.323	1
101300	0.631	0
101400	45.726	0
101500	44.333	1
101600	38.582	1
101700	38.863	1
101800	39.093	1
101900	40.737	0
102000	39.314	1
102100	40.005	0
102200	40.255	1
102300	44.223	1
102400	38.853	1
102500	33.423	1
102600	45.625	0
102700	0.571	0
102800	40.666	0
102900	38.532	1
103000	39.124	1
103100	40.375	0
103200	39.263	1
103300	39.514	1
103400	40.717	0
103500	33.934	1
103600	38.492	1
103700	38.402	0
103800	35.848	0
103900	36.078	0
104000	35.126	0
104100	38.793	1
104200	38.783	1
104300	38.743	1
104400	38.603	1
104500	44.163	1
104600	40.496	0
104700	39.935	0
104800	39.173	1
104900	0.501	0
105000	43.943	1
105100	34.224	0
105200	40.606	0
105300	39.794	0
105400	34.505	1
105500	43.641	1
105600	34.455	1
105700	39.634	1
105800	38.081	1
105900	40.445	0
106000	38.311	1
106100	39.213	1
106200	43.912	1
106300	38.793	1
106400	44.493	1
106500	0.151	0
106600	0.551	0
106700	0.591	0
106800	33.572	1
106900	33.973	1
107000	44.975	0
107100	39.103	1
107200	39.133	0
107300	0.531	0
107400	45.265	1
107500	40.025	0
107600	29.335	0
107700	45.315	0
107800	40.185	1
107900	0.622	0
108000	34.114	1
108100	39.484	1
108200	0.581	0
108300	39.975	1
108400	34.394	1
108500	38.572	1
108600	0.561	0
108700	38.723	1
108800	38.452	1
108900	0.151	0
109000	39.284	1
109100	0.541	0
109200	39.454	1
109300	39.053	1
109400	33.723	1
109500	38.813	1
109600	39.935	1
109700	38.312	1
109800	40.676	1
109900	39.584	1
110000	33.924	1
110100	0.561	0
110200	45.034	1
110300	0.511	0
110400	39.905	0
110500	0.631	0
110600	38.352	1
110700	38.082	1
110800	39.053	1
110900	40.025	1
111000	39.885	1
111100	39.744	1
111200	0.551	0
111300	40.166	1
111400	34.154	1
111500	38.402	1
111600	39.424	1
111700	39.985	0
111800	39.284	1
111900	33.593	1
112000	39.595	1
112100	39.534	1
112200	38.142	1
112300	0.521	0
112400	0.171	0
112500	39.314	1
112600	38.923	1
112700	33.232	1
112800	0.571	0
112900	43.582	1
113000	0.571	0
113100	39.664	1
113200	40.506	1
113300	40.386	1
113400	38.563	1
113500	33.773	1
113600	44.293	1
113700	39.915	0
113800	0.561	0
113900	39.023	1
114000	39.014	1
114100	35.437	0
114200	38.793	1
114300	38.933	1
114400	39.233	1
114500	40.826	0
114600	39.705	1
114700	39.965	0
114800	40.496	0
114900	37.781	1
115000	0.562	0
115100	44.423	1
115200	0.541	0
115300	38.943	1
115400	34.625	0
115500	38.963	1
115600	43.251	1
115700	34.084	0
115800	33.733	1
115900	38.252	1
116000	43.531	1
116100	0.551	0
116200	0.562	0
116300	34.344	1
116400	40.225	0
116500	39.935	0
116600	44.964	0
116700	33.793	1
116800	44.263	1
116900	40.846	0
117000	40.395	0
117100	43.722	1
117200	39.804	1
117300	38.613	1
117400	38.572	1
117500	39.605	1
117600	34.344	1
117700	44.784	1
117800	0.491	0
117900	0.551	0
118000	38.703	1
118100	39.043	1
118200	0.541	0
118300	39.615	1
118400	39.344	1
118500	0.14	0
118600	0.561	0
118700	39.915	0
118800	44.273	0
118900	35.086	0
119000	44.524	1
119100	33.332	1
119200	38.812	1
119300	39.934	1
119400	40.435	0
119500	40.045	1
119600	39.434	1
119700	0.15	0
119800	40.566	0
119900	34.334	1
120000	38.723	1
120100	34.024	1
120200	40.315	0
120300	39.114	1
120400	0.561	0
120500	38.683	1
120600	33.593	1
120700	41.027	0
120800	38.362	1
120900	38.412	1
121000	43.391	1
121100	38.973	1
121200	39.524	1
121300	39.514	1
121400	39.114	1
121500	0.562	0
121600	0.571	0
121700	38.563	1
121800	40.827	1
121900	41.297	0
122000	39.234	1
122100	40.596	0
122200	34.876	1
122300	40.295	1
122400	39.224	1
122500	0.611	0
122600	39.604	1
122700	38.733	1
122800	38.382	1
122900	41.538	1
123000	44.844	1
123100	45.215	0
123200	0.562	0
123300	33.322	1
123400	39.023	1
123500	35.397	1
123600	39.844	1
123700	35.587	1
123800	41.799	1
123900	40.086	0
124000	0.551	0
124100	39.895	0
124200	39.765	1
124300	40.266	0
124400	34.064	1
124500	39.323	1
124600	39.354	1
124700	35.587	0
124800	38.312	1
124900	0.491	0
125000	44.543	0
125100	44.383	1
125200	39.645	0
125300	0.14	0
125400	43.762	1
125500	33.673	1
125600	43.972	1
125700	0.621	0
125800	34.064	1
125900	39.885	1
126000	38.913	1
126100	0.591	0
126200	38.833	1
126300	0.611	0
126400	44.413	1
126500	39.504	1
126600	41.077	0
126700	39.574	0
126800	44.443	1
126900	39.614	1
127000	43.572	1
127100	39.434	1
127200	38.262	1
127300	48.601	1
127400	39.855	1
127500	0.541	0
127600	44.474	1
127700	33.863	1
127800	39.323	1
127900	0.491	0
128000	44.574	1
128100	34.505	1
128200	38.793	1
128300	38.963	1
128400	38.161	1
128500	38.482	1
128600	39.374	0
128700	39.184	1
128800	40.696	0
128900	38.552	1
129000	34.154	1
129100	39.333	1
129200	33.623	1
129300	0.541	0
129400	0.541	0
129500	38.873	1
129600	0.561	0
129700	40.165	1
129800	34.144	1
129900	44.593	1
130000	0.161	0
130100	40.085	0
130200	0.531	0
130300	38.723	1
130400	44.503	1
130500	43.291	1
130600	40.847	0
130700	33.923	1
130800	39.273	0
130900	34.805	0
131000	38.482	1
131100	40.446	0
131200	43.963	1
131300	38.071	1
131400	39.043	1
131500	39.614	1
131600	39.524	0
131700	34.906	1
131800	40.516	0
131900	0.16	0
132000	40.115	0
132100	39.103	1
132200	38.943	1
132300	38.973	1
132400	0.591	0
132500	33.923	1
132600	38.913	1
132700	39.694	1
132800	39.014	1
132900	39.895	1
133000	39.043	1
133100	38.782	0
133200	34.985	1
133300	36.117	0
133400	39.143	1
133500	44.153	1
133600	38.322	1
133700	45.666	0
133800	39.133	1
133900	39.524	1
134000	39.735	1
134100	44.733	0
134200	39.784	1
134300	40.115	1
134400	39.835	1
134500	45.305	0
134600	38.673	1
134700	40.085	0
134800	40.896	0
134900	0.562	0
135000	39.074	1
135100	39.234	1
135200	39.474	1
135300	38.011	1
135400	41.027	0
135500	39.694	1
135600	39.604	1
135700	0.15	0
135800	0.521	0
135900	34.374	1
136000	33.092	1
136100	39.193	1
136200	40.206	1
136300	35.477	0
136400	34.474	1
136500	39.384	1
136600	39.695	1
136700	34.484	1
136800	38.963	1
136900	39.945	0
137000	34.454	1
137100	43.572	1
137200	35.276	0
137300	39.464	1
137400	0.761	0
137500	37.982	1
137600	0.571	0
137700	35.406	0
137800	0.491	0
137900	0.451	0
138000	44.754	0
138100	40.326	1
138200	0.561	0
138300	39.013	1
138400	0.611	0
138500	38.162	1
138600	38.832	1
138700	40.206	1
138800	44.233	1
138900	0.501	0
139000	38.061	1
139100	39.144	1
139200	39.635	0
139300	38.261	1
139400	38.893	1
139500	38.282	1
139600	35.026	1
139700	38.583	1
139800	40.566	0
139900	38.723	1
140000	34.725	0
140100	44.283	1
140200	38.031	1
140300	38.151	1
140400	38.301	1
140500	0.521	0
140600	44.454	1
140700	43.522	1
140800	33.614	1
140900	0.561	0
141000	39.514	1
141100	39.083	1
141200	38.903	1
141300	0.551	0
141400	39.775	0
141500	39.814	0
141600	0.561	0
141700	38.462	1
141800	39.224	1
141900	0.521	0
142000	39.434	1
142100	40.596	0
142200	43.171	1
142300	0.561	0
142400	0.561	0
142500	39.524	1
142600	41.738	1
142700	0.541	0
142800	44.473	1
142900	34.966	1
143000	34.685	0
143100	43.812	1
143200	34.544	1
143300	33.172	1
143400	38.912	1
143500	45.195	1
143600	38.913	1
143700	39.824	0
143800	39.694	1
143900	40.416	0
144000	39.123	1
144100	38.782	1
144200	33.994	1
144300	38.933	1
144400	38.993	1
144500	44.523	1
144600	39.785	1
144700	45.705	0
144800	39.434	0
144900	39.524	1
145000	39.073	1
145100	0.561	0
145200	35.276	0
145300	38.543	1
145400	39.525	1
145500	0.15	0
145600	39.093	1
145700	39.294	1
145800	39.053	1
145900	44.273	1
146000	0.571	0
146100	40.506	0
146200	38.963	1
146300	39.684	1
146400	34.795	1
146500	39.585	1
146600	0.571	0
146700	0.521	0
146800	44.653	1
146900	39.875	0
147000	40.446	0
147100	36.148	0
147200	38.863	1
147300	40.125	0
147400	41.127	0
147500	33.884	1
147600	38.672	1
147700	34.445	0
147800	39.805	1
147900	38.983	1
148000	0.541	0
148100	34.004	1
148200	39.775	1
148300	38.963	1
148400	37.972	1
148500	40.326	1
148600	38.623	1
148700	39.844	0
148800	44.604	0
148900	35.136	0
149000	0.571	0
149100	35.136	1
149200	38.913	1
149300	38.712	1
149400	43.622	1
149500	41.488	0
149600	39.063	1
149700	0.15	0
149800	39.274	1
149900	39.814	1
150000	45.976	0
150100	40.626	0
150200	35.477	0
150300	35.206	0
150400	38.463	1
150500	39.554	1
150600	40.035	1
150700	38.863	1
150800	39.865	1
150900	45.265	1
151000	0.441	0
151100	40.746	0
151200	39.714	1
151300	34.144	1
151400	40.396	1
151500	35.486	1
151600	34.044	1
151700	38.863	1
151800	39.464	0
151900	0.551	0
152000	45.145	0
152100	43.562	1
152200	33.953	1
152300	39.123	1
152400	39.403	1
152500	41.398	0
152600	35.287	0
152700	0.171	0
152800	38.792	1
152900	44.493	1
153000	38.492	1
153100	38.552	1
153200	33.933	1
153300	44.704	1
153400	40.967	0
153500	0.511	0
153600	41.878	1
153700	45.095	1
153800	45.585	0
153900	34.915	1
154000	40.256	0
154100	34.695	0
154200	39.463	1
154300	0.611	0
154400	39.174	1
154500	33.623	1
154600	38.933	1
154700	0.621	0
154800	39.294	1
154900	0.551	0
155000	0.171	0
155100	38.351	1
155200	39.864	1
155300	39.554	1
155400	39.464	1
155500	41.278	0
155600	44.002	1
155700	39.314	1
155800	39.013	1
155900	40.856	0
156000	39.514	1
156100	45.696	1
156200	0.481	0
156300	34.474	1
156400	33.633	1
156500	40.346	1
156600	0.611	0
156700	40.927	0
156800	40.265	0
156900	0.541	0
157000	38.823	1
157100	38.923	1
157200	40.065	0
157300	40.206	1
157400	33.684	1
157500	38.683	1
157600	40.586	0
157700	34.435	1
157800	0.541	0
157900	0.551	0
158000	0.621	0
158100	43.672	1
158200	39.374	1
158300	39.184	1
158400	34.275	1
158500	39.394	1
158600	39.444	1
158700	39.564	1
158800	39.705	1
158900	28.554	1
159000	39.023	1
159100	38.943	1
159200	39.795	0
159300	34.564	0
159400	39.985	0
159500	34.525	1
159600	34.755	0
159700	40.465	1
159800	40.316	1
159900	38.752	1
160000	43.562	1
160100	39.704	1
160200	39.534	0
160300	43.642	1
160400	0.151	0
160500	0.531	0
160600	40.796	0
160700	38.672	1
160800	39.724	1
160900	0.511	0
161000	44.303	1
161100	38.923	1
161200	44.324	1
161300	39.203	1
161400	38.492	1
161500	40.476	0
161600	39.484	1
161700	39.344	1
161800	40.406	1
161900	38.763	1
162000	38.252	1
162100	40.356	1
162200	38.672	1
162300	38.993	1
162400	0.641	0
162500	35.025	1
162600	40.977	0
162700	0.591	0
162800	43.812	1
162900	42.5	1
163000	39.815	1
163100	39.875	1
163200	33.714	1
163300	45.305	0
163400	34.304	1
163500	0.571	0
163600	45.595	0
163700	39.113	1
163800	38.923	1
163900	38.833	1
164000	34.264	1
164100	40.335	1
164200	39.524	1
164300	40.146	0
164400	39.183	1
164500	0.531	0
164600	40.786	0
164700	39.634	1
164800	34.394	1
164900	43.933	1
165000	33.202	1
165100	38.973	1
165200	39.003	1
165300	39.023	1
165400	39.545	1
165500	42.901	1
165600	39.234	1
165700	39.193	1
165800	40.005	0
165900	44.303	1
166000	39.013	1
166100	34.835	1
166200	39.234	1
166300	39.444	1
166400	39.494	1
166500	34.535	1
166600	40.065	0
166700	0.561	0
166800	39.715	1
166900	38.933	1
167000	39.333	0
167100	38.301	1
167200	34.705	0
167300	0.581	0
167400	33.894	1
167500	38.793	1
167600	39.794	1
167700	39.283	1
167800	34.214	1
167900	34.424	1
168000	33.713	1
168100	39.023	1
168200	44.784	1
168300	0.501	0
168400	34.484	1
168500	38.593	1
168600	44.373	1
168700	39.665	1
168800	0.541	0
168900	39.484	1
169000	39.664	0
169100	0.582	0
169200	34.695	1
169300	39.143	1
169400	33.823	1
169500	38.472	1
169600	0.551	0
169700	43.682	1
169800	39.414	1
169900	40.977	0
170000	39.955	0
170100	44.223	1
170200	32.742	1
170300	38.633	1
170400	46.438	0
170500	40.005	1
170600	44.394	1
170700	0.551	0
170800	39.454	1
170900	40.967	0
171000	33.804	1
171100	37.551	1
171200	39.344	1
171300	39.103	1
171400	42.61	1
171500	44.994	1
171600	38.943	1
171700	34.455	1
171800	33.833	1
171900	39.434	1
172000	39.614	1
172100	0.611	0
172200	39.113	1
172300	38.752	1
172400	39.374	1
172500	38.813	1
172600	38.793	1
172700	35.327	1
172800	35.587	0
172900	41.779	0
173000	0.591	0
173100	40.005	1
173200	38.973	1
173300	34.184	1
173400	0.151	0
173500	39.163	1
173600	38.502	1
173700	0.501	0
173800	38.362	1
173900	36.438	0
174000	35.316	1
174100	38.983	1
174200	47.579	1
174300	40.376	1
174400	39.404	1
174500	43.542	1
174600	0.561	0
174700	39.354	1
174800	34.424	1
174900	44.353	1
175000	38.873	1
175100	36.017	0
175200	40.737	0
175300	0.561	0
175400	43.863	1
175500	43.552	1
175600	38.984	1
175700	33.413	1
175800	34.956	1
175900	33.593	1
176000	43.451	0
176100	34.034	1
176200	36.238	0
176300	40.015	0
176400	35.166	1
176500	0.161	0
176600	39.173	1
176700	33.904	1
176800	0.561	0
176900	44.794	1
177000	46.407	0
177100	39.564	0
177200	0.571	0
177300	39.003	1
177400	0.601	0
177500	39.103	1
177600	39.925	1
177700	39.303	1
177800	38.853	1
177900	0.15	0
178000	38.853	1
178100	38.392	1
178200	38.792	1
178300	40.125	1
178400	38.943	1
178500	39.715	1
178600	0.611	0
178700	41.708	1
178800	34.565	1
178900	33.252	1
179000	40.025	0
179100	43.822	1
179200	40.045	0
179300	39.574	1
179400	0.491	0
179500	44.243	1
179600	35.557	0
179700	0.641	0
179800	40.306	0
179900	34.424	1
180000	40.977	0
180100	33.784	1
180200	0.541	0
180300	40.015	1
180400	0.551	0
180500	39.875	1
180600	39.213	1
180700	39.374	1
180800	34.064	1
180900	0.541	0
181000	0.541	0
181100	44.714	1
181200	40.315	1
181300	35.948	1
181400	38.993	1
181500	39.104	1
181600	35.196	1
181700	40.415	0
181800	35.476	0
181900	39.794	1
182000	39.233	1
182100	45.465	1
182200	0.551	0
182300	34.705	1
182400	39.054	1
182500	39.615	1
182600	46.467	0
182700	0.571	0
182800	34.364	1
182900	40.005	0
183000	41.418	1
183100	44.884	1
183200	34.334	1
183300	0.16	0
183400	39.604	1
183500	39.364	1
183600	39.314	1
183700	0.572	0
183800	38.613	1
183900	39.434	1
184000	39.424	1
184100	39.635	1
184200	41.658	0
184300	39.284	1
184400	0.551	0
184500	39.033	1
184600	39.424	1
184700	39.705	1
184800	38.543	1
184900	34.675	1
185000	45.125	1
185100	40.345	0
185200	41.348	0
185300	39.083	1
185400	40.356	0
185500	39.364	1
185600	45.105	1
185700	0.551	0
185800	39.103	1
185900	0.551	0
186000	45.836	0
186100	34.705	1
186200	0.591	0
186300	39.123	1
186400	40.276	0
186500	33.703	1
186600	46.146	0
186700	45.265	1
186800	44.504	1
186900	44.152	1
187000	33.262	1
187100	41.438	0
187200	0.581	0
187300	40.075	1
187400	38.502	1
187500	40.316	0
187600	39.584	1
187700	39.454	1
187800	38.782	1
187900	39.895	1
188000	35.427	0
188100	38.683	1
188200	33.823	1
188300	33.623	1
188400	38.532	1
188500	35.587	1
188600	38.883	1
188700	43.922	1
188800	34.044	1
188900	38.793	1
189000	40.336	0
189100	33.743	1
189200	34.244	1
189300	39.174	1
189400	45.034	1
189500	39.034	1
189600	39.904	0
189700	0.541	0
189800	39.193	1
189900	39.234	1
190000	38.913	1
190100	39.514	0
190200	44.554	1
190300	34.635	1
190400	39.604	1
190500	39.664	0
190600	34.485	1
190700	39.715	0
190800	40.325	0
190900	35.076	0
191000	44.834	0
191100	39.163	1
191200	38.492	1
191300	39.053	1
191400	38.782	1
191500	38.963	1
191600	0.551	0
191700	0.131	0
191800	38.322	1
191900	0.551	0
192000	45.976	0
192100	39.203	1
192200	45.506	0
192300	39.224	1
192400	48.23	1
192500	38.392	1
192600	39.124	1
192700	39.354	1
192800	40.125	1
192900	44.082	1
193000	0.571	0
193100	33.814	1
193200	39.214	1
193300	39.254	1
193400	39.804	1
193500	39.224	1
193600	39.103	1
193700	41.007	0
193800	40.465	0
193900	39.854	0
194000	37.74	1
194100	39.023	1
194200	0.521	0
194300	0.501	0
194400	0.551	0
194500	45.074	1
194600	0.531	0
194700	39.354	1
194800	39.143	1
194900	38.232	1
195000	39.394	1
195100	44.864	0
195200	39.454	1
195300	39.033	1
195400	33.774	1
195500	41.117	1
195600	0.511	0
195700	40.846	1
195800	39.554	1
195900	40.396	1
196000	0.151	0
196100	0.531	0
196200	0.531	0
196300	35.507	0
196400	0.561	0
196500	0.531	0
196600	0.611	0
196700	39.625	1
196800	34.094	1
196900	38.532	1
197000	40.326	1
197100	0.571	0
197200	44.684	1
197300	45.335	1
197400	39.514	1
197500	0.551	0
197600	34.044	1
197700	39.013	0
197800	41.067	0
197900	41.037	0
198000	0.511	0
198100	39.203	1
198200	44.043	1
198300	38.843	1
198400	33.383	1
198500	38.542	1
198600	38.963	1
198700	39.524	1
198800	0.551	0
198900	40.396	0
199000	39.163	1
199100	39.174	1
199200	44.383	1
199300	43.812	1
199400	40.225	0
199500	0.551	0
199600	33.132	1
199700	39.785	0
[truncated: 78,203 more rows]
