# Supplementary material for: Mesoscale simulation of biomembranes with FreeDTS
Source: Nat Commun. 2024 Jan 16;15:548. doi: 10.1038/s41467-024-44819-w (PMC10792169; doi:10.1038/s41467-024-44819-w)
Supplement: Supplementary file 6 — Source data [file 41467_2024_44819_MOESM6_ESM.zip › Source Data/Supplementary Figure 10/Plot_A_B.sh]

#echo $FILES
#read -p "If you want to run Beads snapshot input 1 and if you want to run triangulation snapshot input 2: " name

#!/bin/bash

# Line width of the axes
set border linewidth 1 


# Line styles
set style line 1 linecolor rgb 'blue'   lt 5 linewidth 3 pt 14
set style line 2 linecolor rgb 'red' lt 2 linewidth 3 pt 2
set style line 3 linecolor rgb 'black' lt 2 linewidth 3 pt 3
set style line 4 linecolor rgb 'blue' lt 2 linewidth 3 pt 4
set style line 5 linecolor rgb 'green' lt 2 linewidth 3 pt 5
set style line 6 linecolor rgb 'purple' lt 2 linewidth 3 pt 6

set terminal postscript enhanced color solid eps 16 size 5 ,5  font "Times-Roman, 16" #font 'UTF-8'#font 'Times-Roman' #30 #font 'Verdana,10'

set style line 12 lc rgb '#ddccdd' lt 1 lw 2.5 # --- red


set output "vesicle_link_vertex.eps"
#set key at 9 , 3
set xlabel ' move [10^6 #]'
set ylabel 'time(ms per 10^3 moves)'
# Axes ranges
#set xrange [-5:6] reverse
#set yrange [-50:5]
# Axes tics
#set xtics font "Times-Roman, 30"
#set xtics ('-2π' -2*pi, '-π' -pi, 0, 'π' pi, '2π' 2*pi)
#set ytics 5
#set xtics 2
#set tics scale 0.75
#set mxtics 1
#set mytics 0.1

#set grid xtics mxtics ytics mytics back ls 12, ls 12
set multiplot layout 2,1


unset key 


     


set ytics ('60' -60,'50' -50, '40' -40,'30' -30,'20' -20, '10' -10, '0' 0, '10' 10, '20' 20, '30' 30, '40' 40,'50' 50, '60' -60,)
set yrange [-45:45]
set lmargin screen 0.2
set rmargin screen 0.9
set bmargin at screen 0.6
set tmargin at screen 0.95
set title 'edge flip move'
set label 1 "2%" at 8.2,23
set label 2 "96%" at 8.2,0
set label 3 "2%" at 8.2,-23
set label 4 "0.95 ms for 10^3 moves" at 0.5,35
plot "link_time_ms.xvg"  u ($1/1000000):(2*($3-0.5)*$2) t 'link flip' ls 1


set yrange [-80:80]
set lmargin screen 0.2
set rmargin screen 0.9
set bmargin at screen 0.45
set tmargin at screen 0.1
set title 'vertex position update move'
set label 1 "59%" at 8.2,45
set label 2 "19%" at 8.2,0
set label 3 "22%" at 8.2,-45
set label 4 "32 ms for 10^3 moves" at 0.5,65
plot "vertex_time_ms.xvg" u  ($1/1000000):(2*($3-0.5)*$2) t 'vertex move' ls 1
