# Supplementary material for: Mesoscale simulation of biomembranes with FreeDTS
Source: Nat Commun. 2024 Jan 16;15:548. doi: 10.1038/s41467-024-44819-w (PMC10792169; doi:10.1038/s41467-024-44819-w)
Supplement: Supplementary file 6 — Source data [file 41467_2024_44819_MOESM6_ESM.zip › Source Data/Supplementary Figure 1/tension.txt]

@ Input tau
@ obtained tau
@ error of obtained tau
1 1.06826 0.01
2 1.98742 0.02
3 2.96946 0.02
4 3.98153 0.05
