# Supplementary material for: Mesoscale simulation of biomembranes with FreeDTS
Source: Nat Commun. 2024 Jan 16;15:548. doi: 10.1038/s41467-024-44819-w (PMC10792169; doi:10.1038/s41467-024-44819-w)
Supplement: Supplementary file 6 — Source data [file 41467_2024_44819_MOESM6_ESM.zip › Source Data/Supplementary Figure 1/tension.sh]

set border linewidth 1
# Line styles
set style line 1 linecolor rgb 'cyan'   lt 2 linewidth 3 pt 1
set style line 2 linecolor rgb 'red' lt 2 linewidth 3 pt 2
set style line 3 linecolor rgb 'black' lt 2 linewidth 3 pt 3
set style line 4 linecolor rgb 'blue' lt 2 linewidth 3 pt 4
set style line 5 linecolor rgb 'green' lt 2 linewidth 3 pt 5
set style line 6 linecolor rgb 'purple' lt 2 linewidth 3 pt 6

set terminal postscript enhanced color solid eps 16 size 3 ,3  font "Times-Roman, 16"

set style line 12 lc rgb '#ddccdd' lt 1 lw 2.5 # --- red
set output "tension.eps"
set multiplot layout 2,1
set title ""
unset title
unset label

set xlabel 'input frame tension ({/Symbol t}) [k_BT/{d^2}_{dts}]' #offset 0,0.4,0
set ylabel 'fluctuation tension [k_BT/{d^2}_{dts}]' #offset 1.7,0,0
set xrange [0.0:4.5]
set yrange [0.0:4.5]
set lmargin screen 0.2
set rmargin screen 0.9
set bmargin at screen 0.2
set tmargin at screen 0.9
unset key
f(x) = x
plot  "tension.txt" u 1:2:3 with errorbar ls 2 t "simulation data", f(x) ls 4 t "f(x) = x"
