# Supplementary material for: Mesoscale simulation of biomembranes with FreeDTS
Source: Nat Commun. 2024 Jan 16;15:548. doi: 10.1038/s41467-024-44819-w (PMC10792169; doi:10.1038/s41467-024-44819-w)
Supplement: Supplementary file 6 — Source data [file 41467_2024_44819_MOESM6_ESM.zip › Source Data/Supplementary Figure 6/AP_bond.sh]

set border linewidth 1 


# Line styles
set style line 1 linecolor rgb 'blue'   lt 2 linewidth 3 pt 1
set style line 2 linecolor rgb 'red' lt 2 linewidth 3 pt 2
set style line 3 linecolor rgb 'black' lt 2 linewidth 3 pt 3
set style line 4 linecolor rgb 'green' lt 2 linewidth 3 pt 4
set style line 5 linecolor rgb 'purple' lt 2 linewidth 3 pt 5
set style line 6 linecolor rgb 'cyan' lt 2 linewidth 3 pt 6

set terminal postscript enhanced color solid eps 24 size 6 ,3  font "Times-Roman, 16" #font 'UTF-8'#font 'Times-Roman' #30 #font 'Verdana,10'

set style line 12 lc rgb '#ddccdd' lt 1 lw 2.5 # --- red


set output "AP_bond.eps"
#set key at 9 , 3
set xlabel 'Z'
set ylabel 'F(k_{B}T)'

set multiplot layout 1,2
set xlabel 'edge length [d]'
set ylabel 'density'
set xrange [1:2.2]
plot "vesicle.txt" u 1:2 with line ls 1 t '(i)',"tensionless.txt" u 1:2 with line ls 2 t '(ii)', "constAP.txt" u 1:2 with line ls 3 t '(iii)',"inc_flat.txt" u 1:2 with line ls 4 t '(iv)', "wall.txt" u 1:2 with line ls 5 t '(v)',
set xlabel 'vertex area [d^2]'
set xrange [0.5:3]
plot  "vesicle.txt" u 5:6 with line ls 1 t '(i)', "tensionless.txt" u 5:6 with line ls 2 t '(ii)',"constAP.txt" u 5:6 with line ls 3 t '(iii)', "inc_flat.txt" u 5:6 with line ls 4 t '(iv)',"wall.txt" u 5:6 with line ls 5 t '(v)',
