# Supplementary material for: Mesoscale simulation of biomembranes with FreeDTS
Source: Nat Commun. 2024 Jan 16;15:548. doi: 10.1038/s41467-024-44819-w (PMC10792169; doi:10.1038/s41467-024-44819-w)
Supplement: Supplementary file 6 — Source data [file 41467_2024_44819_MOESM6_ESM.zip › Source Data/Supplementary Figure 6/inc_flat.txt]

@@    bond   pup   area pup varea pup   
@@ av sqrt(var)  <1.36574+/-0.211585><1.54674+/-0.00705026><1.54674+/-0.259491>   
1.00388   0.0137841   1.52116   0.0120002   0.617835   0   
1.01135   0.0137931   1.52163   0   0.638465   9.14824e-07   
1.01882   0.0138141   1.52211   0.0060001   0.659096   5.62969e-06   
1.02628   0.0137751   1.52259   0   0.679727   2.34336e-05   
1.03375   0.0138169   1.52306   0.0060001   0.700357   6.39673e-05   
1.04122   0.0137149   1.52354   0.0180003   0.720988   0.000120616   
1.04869   0.0137969   1.52401   0.0060001   0.741618   0.000185709   
1.05615   0.0137436   1.52449   0   0.762249   0.00023701   
1.06362   0.0137896   1.52497   0.0060001   0.78288   0.000278599   
1.07109   0.0137108   1.52544   0   0.80351   0.000299922   
1.07856   0.0136521   1.52592   0.0420007   0.824141   0.000294573   
1.08603   0.0137027   1.52639   0.0120002   0.844772   0.000277755   
1.09349   0.0136778   1.52687   0.0060001   0.865402   0.000247284   
1.10096   0.0136872   1.52735   0.0180003   0.886033   0.000230043   
1.10843   0.0137125   1.52782   0.0240004   0.906663   0.000268958   
1.1159   0.0136797   1.5283   0.0240004   0.927294   0.000364522   
1.12336   0.013679   1.52878   0.0180003   0.947925   0.000581054   
1.13083   0.0136307   1.52925   0.0480008   0.968555   0.00090638   
1.1383   0.0137094   1.52973   0.0300005   0.989186   0.00137034   
1.14577   0.0137123   1.5302   0.0540009   1.00982   0.00193725   
1.15323   0.0136755   1.53068   0.0240004   1.03045   0.00260232   
1.1607   0.0136462   1.53116   0.0660011   1.05108   0.00333228   
1.16817   0.0136246   1.53163   0.0420007   1.07171   0.00405141   
1.17564   0.0136801   1.53211   0.0840014   1.09234   0.00477602   
1.1831   0.0136239   1.53259   0.0840014   1.11297   0.00536784   
1.19057   0.0136506   1.53306   0.0780013   1.1336   0.00588281   
1.19804   0.0135764   1.53354   0.132002   1.15423   0.00631187   
1.20551   0.0136366   1.53401   0.0720012   1.17486   0.00658934   
1.21298   0.0136742   1.53449   0.108002   1.19549   0.0068647   
1.22044   0.0136646   1.53497   0.120002   1.21612   0.00693437   
1.22791   0.0136197   1.53544   0.174003   1.23675   0.00709242   
1.23538   0.0136639   1.53592   0.138002   1.25738   0.00724266   
1.24285   0.0136284   1.53639   0.198003   1.27801   0.00756679   
1.25031   0.013638   1.53687   0.192003   1.29865   0.00789838   
1.25778   0.0136294   1.53735   0.204003   1.31928   0.00839985   
1.26525   0.0136261   1.53782   0.204003   1.33991   0.0090954   
1.27272   0.0135946   1.5383   0.222004   1.36054   0.00987574   
1.28018   0.013592   1.53878   0.252004   1.38117   0.010873   
1.28765   0.0136876   1.53925   0.294005   1.4018   0.0118788   
1.29512   0.0136124   1.53973   0.360006   1.42243   0.0128161   
1.30259   0.0136105   1.5402   0.360006   1.44306   0.0138655   
1.31005   0.0136429   1.54068   0.342006   1.46369   0.0147468   
1.31752   0.0135901   1.54116   0.438007   1.48432   0.0154847   
1.32499   0.0136028   1.54163   0.498008   1.50495   0.0160923   
1.33246   0.0136368   1.54211   0.414007   1.52558   0.0165062   
1.33993   0.0136517   1.54258   0.540009   1.54621   0.0167109   
1.34739   0.0135982   1.54306   0.432007   1.56684   0.0166265   
1.35486   0.0136404   1.54354   0.498008   1.58747   0.0164407   
1.36233   0.0136731   1.54401   0.522009   1.6081   0.0160452   
1.3698   0.0136306   1.54449   0.498008   1.62874   0.0155054   
1.37726   0.0136054   1.54497   0.534009   1.64937   0.0148333   
1.38473   0.0136728   1.54544   0.546009   1.67   0.014099   
1.3922   0.0136374   1.54592   0.510008   1.69063   0.0133296   
1.39967   0.0136289   1.54639   0.61201   1.71126   0.0124844   
1.40713   0.0136099   1.54687   0.516009   1.73189   0.0116853   
1.4146   0.0136368   1.54735   0.666011   1.75252   0.0108673   
1.42207   0.0135615   1.54782   0.510008   1.77315   0.0100294   
1.42954   0.0136364   1.5483   0.59401   1.79378   0.00931523   
1.437   0.0136514   1.54878   0.492008   1.81441   0.00861729   
1.44447   0.013579   1.54925   0.522009   1.83504   0.00784377   
1.45194   0.0136417   1.54973   0.690011   1.85567   0.0072053   
1.45941   0.013641   1.5502   0.558009   1.8763   0.00654613   
1.46688   0.0136315   1.55068   0.504008   1.89693   0.00600378   
1.47434   0.0135887   1.55116   0.516009   1.91756   0.0054273   
1.48181   0.013631   1.55163   0.474008   1.93819   0.00489853   
1.48928   0.0136357   1.55211   0.456008   1.95883   0.00439826   
1.49675   0.0136803   1.55258   0.414007   1.97946   0.00391721   
1.50421   0.0136293   1.55306   0.336006   2.00009   0.00352046   
1.51168   0.0136388   1.55354   0.324005   2.02072   0.00302342   
1.51915   0.0136438   1.55401   0.306005   2.04135   0.00268205   
1.52662   0.0136202   1.55449   0.306005   2.06198   0.0022986   
1.53408   0.0136199   1.55497   0.312005   2.08261   0.0019763   
1.54155   0.0136422   1.55544   0.264004   2.10324   0.00165245   
1.54902   0.01362   1.55592   0.222004   2.12387   0.00139757   
1.55649   0.0136676   1.55639   0.270004   2.1445   0.00115641   
1.56395   0.013681   1.55687   0.186003   2.16513   0.000948954   
1.57142   0.0136222   1.55735   0.204003   2.18576   0.00078126   
1.57889   0.0136454   1.55782   0.222004   2.20639   0.000619266   
1.58636   0.0136525   1.5583   0.114002   2.22702   0.000490979   
1.59383   0.0136751   1.55878   0.0960016   2.24765   0.000391897   
1.60129   0.0136606   1.55925   0.114002   2.26829   0.000297459   
1.60876   0.0136708   1.55973   0.0900015   2.28892   0.00023131   
1.61623   0.0136526   1.5602   0.0900015   2.30955   0.000172339   
1.6237   0.0136792   1.56068   0.0960016   2.33018   0.000120757   
1.63116   0.0136541   1.56116   0.0900015   2.35081   8.69787e-05   
1.63863   0.0136103   1.56163   0.0660011   2.37144   6.37562e-05   
1.6461   0.013629   1.56211   0.0720012   2.39207   4.65857e-05   
1.65357   0.0136494   1.56258   0.0420007   2.4127   2.90633e-05   
1.66103   0.0136617   1.56306   0.0180003   2.43333   1.99854e-05   
1.6685   0.0137029   1.56354   0.0300005   2.45396   1.52705e-05   
1.67597   0.013653   1.56401   0.0180003   2.47459   9.28899e-06   
1.68344   0.0136653   1.56449   0.0240004   2.49522   4.92598e-06   
1.6909   0.0136583   1.56497   0.0120002   2.51585   3.30744e-06   
1.69837   0.0137618   1.56544   0.0120002   2.53648   1.75928e-06   
1.70584   0.0136628   1.56592   0.0060001   2.55711   1.19631e-06   
1.71331   0.0137075   1.56639   0   2.57774   7.74082e-07   
1.72078   0.0136808   1.56687   0.0060001   2.59838   7.03711e-08   
1.72824   0.0136997   1.56735   0.0060001   2.61901   7.03711e-08   
1.73571   0.000135116   1.56782   0.0060001   2.63964   7.03711e-08   
1.74318   0   1.5683   0   2.66027   0   
