# Supplementary material for: Mesoscale simulation of biomembranes with FreeDTS
Source: Nat Commun. 2024 Jan 16;15:548. doi: 10.1038/s41467-024-44819-w (PMC10792169; doi:10.1038/s41467-024-44819-w)
Supplement: Supplementary file 6 — Source data [file 41467_2024_44819_MOESM6_ESM.zip › Source Data/Supplementary Figure 6/vesicle.txt]

@@    bond   pup   area pup varea pup   
@@ av sqrt(var)  <1.36602+/-0.211522><1.54496+/-0.0083552><1.54496+/-0.258586>   
1.00388   0.0137872   1.51525   0   0.643953   1.172e-06   
1.01135   0.0137056   1.51588   0   0.663941   8.204e-06   
1.01882   0.013726   1.51651   0   0.683929   2.7542e-05   
1.02628   0.0136998   1.51714   0.0116656   0.703918   6.5632e-05   
1.03375   0.0136736   1.51777   0   0.723906   0.000121302   
1.04122   0.0138522   1.51839   0   0.743894   0.000186348   
1.04869   0.0137687   1.51902   0   0.763882   0.000222973   
1.05615   0.0135746   1.51965   0   0.78387   0.000284503   
1.06362   0.0136225   1.52028   0.0116656   0.803858   0.000293   
1.07109   0.0137011   1.5209   0.0116656   0.823846   0.000295051   
1.07856   0.0136663   1.52153   0   0.843834   0.000284796   
1.08603   0.013722   1.52216   0   0.863822   0.00025784   
1.09349   0.0136807   1.52279   0   0.883811   0.000233228   
1.10096   0.0136883   1.52341   0.0349968   0.903799   0.000258719   
1.10843   0.0136362   1.52404   0.0116656   0.923787   0.000322593   
1.1159   0.0136212   1.52467   0.0116656   0.943775   0.000506011   
1.12336   0.0136105   1.5253   0.0116656   0.963763   0.000799597   
1.13083   0.0135767   1.52592   0.0349968   0.983751   0.00124671   
1.1383   0.0137192   1.52655   0.0116656   1.00374   0.00173104   
1.14577   0.0137906   1.52718   0.058328   1.02373   0.0023563   
1.15323   0.0136092   1.52781   0.0933248   1.04372   0.00304134   
1.1607   0.0137838   1.52843   0.0349968   1.0637   0.00380343   
1.16817   0.0136935   1.52906   0.058328   1.08369   0.00452333   
1.17564   0.0136553   1.52969   0.0933248   1.10368   0.00515387   
1.1831   0.0136108   1.53032   0.116656   1.12367   0.00565402   
1.19057   0.0135361   1.53094   0.139987   1.14366   0.00622302   
1.19804   0.0135487   1.53157   0.0933248   1.16364   0.00645479   
1.20551   0.0135932   1.5322   0.151653   1.18363   0.00680609   
1.21298   0.0136026   1.53283   0.221646   1.20362   0.00698014   
1.22044   0.0137021   1.53345   0.151653   1.22361   0.0070068   
1.22791   0.0136218   1.53408   0.244978   1.2436   0.00723856   
1.23538   0.0136935   1.53471   0.221646   1.26358   0.00748732   
1.24285   0.013698   1.53534   0.268309   1.28357   0.00773783   
1.25031   0.0136561   1.53596   0.244978   1.30356   0.00823271   
1.25778   0.0136092   1.53659   0.338303   1.32355   0.00864467   
1.26525   0.0136199   1.53722   0.384965   1.34354   0.00932794   
1.27272   0.0136744   1.53785   0.361634   1.36353   0.0100332   
1.28018   0.0136987   1.53847   0.338303   1.38351   0.0109611   
1.28765   0.0136136   1.5391   0.431627   1.4035   0.0119761   
1.29512   0.0135576   1.53973   0.373299   1.42349   0.0128955   
1.30259   0.0136524   1.54036   0.443293   1.44348   0.0139157   
1.31005   0.0136867   1.54098   0.384965   1.46347   0.0146617   
1.31752   0.013589   1.54161   0.431627   1.48345   0.0156532   
1.32499   0.0136328   1.54224   0.431627   1.50344   0.0160772   
1.33246   0.0135715   1.54287   0.419962   1.52343   0.0165117   
1.33993   0.0135786   1.54349   0.384965   1.54342   0.0166541   
1.34739   0.0136359   1.54412   0.361634   1.56341   0.0166052   
1.35486   0.0136514   1.54475   0.594946   1.58339   0.0165085   
1.36233   0.0136176   1.54538   0.513287   1.60338   0.0162082   
1.3698   0.0136626   1.546   0.489955   1.62337   0.0156233   
1.37726   0.0136396   1.54663   0.489955   1.64336   0.0152275   
1.38473   0.0135152   1.54726   0.501621   1.66335   0.0142788   
1.3922   0.0136469   1.54789   0.314971   1.68334   0.0136254   
1.39967   0.0136301   1.54851   0.466624   1.70332   0.0127833   
1.40713   0.0136699   1.54914   0.419962   1.72331   0.011928   
1.4146   0.0136369   1.54977   0.373299   1.7433   0.0112594   
1.42207   0.0136377   1.5504   0.373299   1.76329   0.0102989   
1.42954   0.0136618   1.55102   0.419962   1.78328   0.00967515   
1.437   0.0136459   1.55165   0.349968   1.80326   0.00900037   
1.44447   0.013682   1.55228   0.349968   1.82325   0.00815858   
1.45194   0.0135545   1.55291   0.221646   1.84324   0.00758899   
1.45941   0.0136917   1.55353   0.29164   1.86323   0.00688462   
1.46688   0.0136542   1.55416   0.233312   1.88322   0.00633261   
1.47434   0.0136278   1.55479   0.221646   1.9032   0.00576946   
1.48181   0.0135825   1.55542   0.209981   1.92319   0.0051483   
1.48928   0.0135827   1.55605   0.244978   1.94318   0.00474367   
1.49675   0.0136474   1.55667   0.18665   1.96317   0.00418462   
1.50421   0.0136459   1.5573   0.10499   1.98316   0.00375157   
1.51168   0.0136836   1.55793   0.209981   2.00315   0.00333668   
1.51915   0.0136173   1.55856   0.174984   2.02313   0.00295959   
1.52662   0.0137069   1.55918   0.174984   2.04312   0.00260184   
1.53408   0.0136898   1.55981   0.0933248   2.06311   0.00223442   
1.54155   0.0136872   1.56044   0.058328   2.0831   0.00187784   
1.54902   0.0136953   1.56107   0.0466624   2.10309   0.00168856   
1.55649   0.013677   1.56169   0.0466624   2.12307   0.00139351   
1.56395   0.0137409   1.56232   0.0349968   2.14306   0.00114036   
1.57142   0.0136807   1.56295   0.0349968   2.16305   0.000914453   
1.57889   0.0136071   1.56358   0.0349968   2.18304   0.000776743   
1.58636   0.0136613   1.5642   0.0699936   2.20303   0.000607389   
1.59383   0.0136254   1.56483   0.0233312   2.22301   0.000503374   
1.60129   0.0136608   1.56546   0.0233312   2.243   0.000399945   
1.60876   0.0136647   1.56609   0.0233312   2.26299   0.000289484   
1.61623   0.0135972   1.56671   0   2.28298   0.000225024   
1.6237   0.013666   1.56734   0   2.30297   0.00015529   
1.63116   0.013605   1.56797   0   2.32296   0.000136831   
1.63863   0.0136537   1.5686   0.0116656   2.34294   0.000100206   
1.6461   0.0137996   1.56922   0.0116656   2.36293   7.4129e-05   
1.65357   0.0136888   1.56985   0.0116656   2.38292   4.5415e-05   
1.66103   0.0137592   1.57048   0.0116656   2.40291   3.5453e-05   
1.6685   0.0137503   1.57111   0   2.4229   2.0803e-05   
1.67597   0.0137126   1.57173   0   2.44288   1.5236e-05   
1.68344   0.0136909   1.57236   0   2.46287   9.083e-06   
1.6909   0.0136312   1.57299   0   2.48286   3.809e-06   
1.69837   0.0137247   1.57362   0   2.50285   2.344e-06   
1.70584   0.0136951   1.57424   0.0116656   2.52284   2.93e-06   
1.71331   0.0136857   1.57487   0   2.54282   2.637e-06   
1.72078   0.0137446   1.5755   0   2.56281   2.93e-07   
1.72824   0.0136388   1.57613   0   2.5828   5.86e-07   
1.73571   0.000137726   1.57675   0.0116656   2.60279   2.93e-07   
1.74318   0   1.57738   0   2.62278   0   
