# Supplementary material for: Mesoscale simulation of biomembranes with FreeDTS
Source: Nat Commun. 2024 Jan 16;15:548. doi: 10.1038/s41467-024-44819-w (PMC10792169; doi:10.1038/s41467-024-44819-w)
Supplement: Supplementary file 6 — Source data [file 41467_2024_44819_MOESM6_ESM.zip › Source Data/Supplementary Figure 6/tensionless.txt]

@@    bond   pup   area pup varea pup   
@@ av sqrt(var)  <1.36616+/-0.211592><1.54776+/-0.00717574><1.54776+/-0.259496>   
1.00388   0.0137224   1.52759   0   0.620704   2.09504e-07   
1.01135   0.0137279   1.52801   0.00676108   0.641493   9.0785e-07   
1.01882   0.0137126   1.52843   0   0.662282   6.28511e-06   
1.02628   0.0137135   1.52885   0.00676108   0.683071   2.86322e-05   
1.03375   0.0137543   1.52928   0.00676108   0.70386   6.71809e-05   
1.04122   0.0137058   1.5297   0.0270443   0.724649   0.000127308   
1.04869   0.0137068   1.53012   0.0338054   0.745438   0.00019016   
1.05615   0.0137184   1.53054   0.0338054   0.766228   0.000244421   
1.06362   0.0137115   1.53097   0.0338054   0.787017   0.000279129   
1.07109   0.0137083   1.53139   0.00676108   0.807806   0.000298683   
1.07856   0.0136829   1.53181   0.0338054   0.828595   0.000288487   
1.08603   0.0136826   1.53223   0.0405665   0.849384   0.000256363   
1.09349   0.0136442   1.53266   0.0608497   0.870173   0.000238834   
1.10096   0.0137062   1.53308   0.087894   0.890962   0.000236181   
1.10843   0.0136386   1.5335   0.108177   0.911751   0.000282271   
1.1159   0.0136903   1.53392   0.128461   0.932541   0.000397149   
1.12336   0.0136106   1.53435   0.101416   0.95333   0.0006459   
1.13083   0.0136644   1.53477   0.148744   0.974119   0.00101945   
1.1383   0.0136658   1.53519   0.141983   0.994908   0.00149725   
1.14577   0.0136771   1.53562   0.0743719   1.0157   0.00209706   
1.15323   0.0136283   1.53604   0.175788   1.03649   0.00279827   
1.1607   0.0136241   1.53646   0.141983   1.05728   0.00351512   
1.16817   0.0136576   1.53688   0.169027   1.07806   0.00428044   
1.17564   0.0136264   1.53731   0.182549   1.09885   0.0049387   
1.1831   0.0136029   1.53773   0.290726   1.11964   0.00552413   
1.19057   0.0136088   1.53815   0.209593   1.14043   0.00602428   
1.19804   0.0136493   1.53857   0.297487   1.16122   0.00639322   
1.20551   0.0136663   1.539   0.277204   1.18201   0.00666969   
1.21298   0.0136347   1.53942   0.297487   1.2028   0.0068426   
1.22044   0.0136338   1.53984   0.344815   1.22359   0.00696132   
1.22791   0.013607   1.54026   0.425948   1.24438   0.00708947   
1.23538   0.0136338   1.54069   0.37862   1.26517   0.00733026   
1.24285   0.013664   1.54111   0.446231   1.28596   0.00758711   
1.25031   0.0136375   1.54153   0.351576   1.30674   0.00804432   
1.25778   0.0136561   1.54195   0.385382   1.32753   0.00861878   
1.26525   0.0136197   1.54238   0.507081   1.34832   0.00945162   
1.27272   0.0135992   1.5428   0.486798   1.36911   0.0102609   
1.28018   0.0136073   1.54322   0.425948   1.3899   0.0112305   
1.28765   0.013595   1.54364   0.446231   1.41069   0.0122395   
1.29512   0.0135978   1.54407   0.527364   1.43148   0.0132605   
1.30259   0.0135653   1.54449   0.493559   1.45227   0.0142511   
1.31005   0.0135905   1.54491   0.432709   1.47306   0.0151209   
1.31752   0.0136079   1.54533   0.513842   1.49385   0.0158045   
1.32499   0.0136042   1.54576   0.473276   1.51464   0.0162881   
1.33246   0.0136896   1.54618   0.459753   1.53543   0.0165954   
1.33993   0.0136669   1.5466   0.527364   1.55621   0.0166691   
1.34739   0.0135932   1.54702   0.540886   1.577   0.016581   
1.35486   0.013607   1.54745   0.574692   1.59779   0.0163034   
1.36233   0.0136173   1.54787   0.486798   1.61858   0.015803   
1.3698   0.0136141   1.54829   0.43947   1.63937   0.0151911   
1.37726   0.0135975   1.54872   0.513842   1.66016   0.0144967   
1.38473   0.013563   1.54914   0.459753   1.68095   0.0137182   
1.3922   0.0136278   1.54956   0.540886   1.70174   0.0129391   
1.39967   0.0136131   1.54998   0.473276   1.72253   0.0121005   
1.40713   0.013647   1.55041   0.486798   1.74332   0.0112229   
1.4146   0.0136532   1.55083   0.588214   1.76411   0.0104683   
1.42207   0.0136366   1.55125   0.446231   1.78489   0.00960966   
1.42954   0.0135827   1.55167   0.398904   1.80568   0.00886425   
1.437   0.0136299   1.5521   0.513842   1.82647   0.00815438   
1.44447   0.0136679   1.55252   0.405665   1.84726   0.00748348   
1.45194   0.0136307   1.55294   0.480037   1.86805   0.00684952   
1.45941   0.0135897   1.55336   0.37862   1.88884   0.00627506   
1.46688   0.0136945   1.55379   0.371859   1.90963   0.00566191   
1.47434   0.0136719   1.55421   0.365098   1.93042   0.00512118   
1.48181   0.0136456   1.55463   0.263682   1.95121   0.00459218   
1.48928   0.0136388   1.55505   0.324532   1.972   0.00413588   
1.49675   0.0136672   1.55548   0.304249   1.99279   0.00366729   
1.50421   0.0136675   1.5559   0.344815   2.01358   0.00323195   
1.51168   0.0136058   1.55632   0.277204   2.03436   0.00282544   
1.51915   0.0136504   1.55674   0.365098   2.05515   0.00243744   
1.52662   0.0136114   1.55717   0.297487   2.07594   0.00210035   
1.53408   0.0136562   1.55759   0.270443   2.09673   0.00179775   
1.54155   0.0137146   1.55801   0.229877   2.11752   0.00150605   
1.54902   0.0136041   1.55843   0.182549   2.13831   0.00124082   
1.55649   0.013599   1.55886   0.216355   2.1591   0.00101616   
1.56395   0.0136576   1.55928   0.128461   2.17989   0.000829775   
1.57142   0.0136642   1.5597   0.141983   2.20068   0.000666082   
1.57889   0.0136549   1.56013   0.162266   2.22147   0.000531581   
1.58636   0.0136786   1.56055   0.128461   2.24226   0.000416633   
1.59383   0.013693   1.56097   0.121699   2.26304   0.000322077   
1.60129   0.0136926   1.56139   0.114938   2.28383   0.000236739   
1.60876   0.0136333   1.56182   0.087894   2.30462   0.000181081   
1.61623   0.013679   1.56224   0.0676108   2.32541   0.00013939   
1.6237   0.0137238   1.56266   0.0946551   2.3462   9.72796e-05   
1.63116   0.0137598   1.56308   0.0338054   2.36699   6.85776e-05   
1.63863   0.0137419   1.56351   0.0540886   2.38778   4.91636e-05   
1.6461   0.013706   1.56393   0.0270443   2.40857   3.29619e-05   
1.65357   0.0137254   1.56435   0.0338054   2.42936   2.20677e-05   
1.66103   0.0137474   1.56477   0.0135222   2.45015   1.71095e-05   
1.6685   0.0137099   1.5652   0.0473276   2.47094   1.02657e-05   
1.67597   0.0137308   1.56562   0.0135222   2.49172   5.51693e-06   
1.68344   0.0137032   1.56604   0.00676108   2.51251   3.8409e-06   
1.6909   0.0137452   1.56646   0.0135222   2.5333   1.53636e-06   
1.69837   0.0137105   1.56689   0.0135222   2.55409   9.0785e-07   
1.70584   0.0137132   1.56731   0.0135222   2.57488   8.38015e-07   
1.71331   0.0137522   1.56773   0.0135222   2.59567   3.49173e-07   
1.72078   0.0137224   1.56815   0.0202832   2.61646   2.79338e-07   
1.72824   0.0137399   1.56858   0.00676108   2.63725   0   
1.73571   0.000135246   1.569   0.00676108   2.65804   6.98346e-08   
1.74318   0   1.56942   0   2.67883   0   
