# Supplementary material for: Mesoscale simulation of biomembranes with FreeDTS
Source: Nat Commun. 2024 Jan 16;15:548. doi: 10.1038/s41467-024-44819-w (PMC10792169; doi:10.1038/s41467-024-44819-w)
Supplement: Supplementary file 6 — Source data [file 41467_2024_44819_MOESM6_ESM.zip › Source Data/Supplementary Figure 6/constAP.txt]

@@    bond   pup   area pup varea pup   
@@ av sqrt(var)  <1.36317+/-0.211729><1.54027+/-0.00336222><1.54027+/-0.258788>   
1.00388   0.014118   1.53059   0   0.621748   6.86901e-08   
1.01135   0.0141293   1.53084   0.0113679   0.642884   9.61661e-07   
1.01882   0.0140972   1.5311   0   0.664019   9.96006e-06   
1.02628   0.0141049   1.53135   0.0227358   0.685155   3.47572e-05   
1.03375   0.0140673   1.5316   0.0454717   0.706291   8.00927e-05   
1.04122   0.014087   1.53185   0.0113679   0.727426   0.000140059   
1.04869   0.0140159   1.5321   0.0454717   0.748562   0.000205246   
1.05615   0.0139828   1.53235   0.0454717   0.769697   0.000260542   
1.06362   0.0140166   1.5326   0.0568396   0.790833   0.00028843   
1.07109   0.0139684   1.53286   0.0341037   0.811968   0.000306907   
1.07856   0.0139726   1.53311   0.0454717   0.833104   0.000285613   
1.08603   0.0139452   1.53336   0.113679   0.854239   0.000273661   
1.09349   0.0139905   1.53361   0.0795754   0.875375   0.000248452   
1.10096   0.0139047   1.53386   0.227358   0.89651   0.000260404   
1.10843   0.0139073   1.53411   0.204622   0.917646   0.000319684   
1.1159   0.013883   1.53436   0.193255   0.938781   0.000509268   
1.12336   0.0139001   1.53461   0.27283   0.959917   0.000814596   
1.13083   0.013796   1.53487   0.181887   0.981052   0.00124645   
1.1383   0.0138879   1.53512   0.386509   1.00219   0.00183197   
1.14577   0.0138675   1.53537   0.477452   1.02332   0.00252889   
1.15323   0.0138377   1.53562   0.454717   1.04446   0.003252   
1.1607   0.0138034   1.53587   0.636603   1.06559   0.00400518   
1.16817   0.0138405   1.53612   0.625235   1.08673   0.00475555   
1.17564   0.0138112   1.53637   0.716179   1.10787   0.00538881   
1.1831   0.0137765   1.53663   0.750282   1.129   0.00596134   
1.19057   0.0137519   1.53688   0.886697   1.15014   0.00639409   
1.19804   0.0138371   1.53713   0.886697   1.17127   0.00665648   
1.20551   0.01377   1.53738   0.898065   1.19241   0.0069026   
1.21298   0.0137392   1.53763   0.932169   1.21354   0.00709232   
1.22044   0.0136775   1.53788   1.05722   1.23468   0.00716211   
1.22791   0.0137281   1.53813   1.09132   1.25581   0.00737395   
1.23538   0.0137613   1.53838   1.01174   1.27695   0.00765908   
1.24285   0.0136978   1.53864   1.29594   1.29808   0.00808297   
1.25031   0.0137269   1.53889   1.31868   1.31922   0.00865928   
1.25778   0.0137101   1.53914   1.11406   1.34036   0.00936198   
1.26525   0.0136777   1.53939   1.33005   1.36149   0.0102594   
1.27272   0.0136697   1.53964   1.13679   1.38263   0.0112572   
1.28018   0.013655   1.53989   1.09132   1.40376   0.0123154   
1.28765   0.0136562   1.54014   1.30731   1.4249   0.0133395   
1.29512   0.0136531   1.5404   1.205   1.44603   0.0143259   
1.30259   0.0136454   1.54065   1.30731   1.46717   0.0151865   
1.31005   0.0136013   1.5409   1.15953   1.4883   0.01583   
1.31752   0.0136387   1.54115   1.04585   1.50944   0.0164097   
1.32499   0.0136708   1.5414   1.06858   1.53058   0.0166859   
1.33246   0.0136013   1.54165   1.02311   1.55171   0.0166646   
1.33993   0.0135296   1.5419   0.693443   1.57285   0.0165371   
1.34739   0.0136276   1.54215   0.87533   1.59398   0.0162021   
1.35486   0.0136213   1.54241   0.795754   1.61512   0.0156705   
1.36233   0.0135653   1.54266   0.807122   1.63625   0.0150385   
1.3698   0.0136066   1.54291   0.807122   1.65739   0.0143305   
1.37726   0.0136054   1.54316   0.829858   1.67852   0.0135741   
1.38473   0.0135789   1.54341   0.76165   1.69966   0.012665   
1.3922   0.0135782   1.54366   0.522924   1.72079   0.0118525   
1.39967   0.0135826   1.54391   0.54566   1.74193   0.0109582   
1.40713   0.0135742   1.54417   0.670707   1.76307   0.0101887   
1.4146   0.0135714   1.54442   0.363773   1.7842   0.00939495   
1.42207   0.0136011   1.54467   0.579764   1.80534   0.00861449   
1.42954   0.0135647   1.54492   0.443349   1.82647   0.00786742   
1.437   0.0135387   1.54517   0.306934   1.84761   0.00726329   
1.44447   0.0135541   1.54542   0.21599   1.86874   0.00660606   
1.45194   0.0135724   1.54567   0.27283   1.88988   0.00599623   
1.45941   0.0135567   1.54592   0.318302   1.91101   0.00546258   
1.46688   0.0134972   1.54618   0.27283   1.93215   0.00490221   
1.47434   0.0134714   1.54643   0.170519   1.95329   0.00438257   
1.48181   0.0135139   1.54668   0.193255   1.97442   0.00392543   
1.48928   0.0135173   1.54693   0.227358   1.99556   0.0034288   
1.49675   0.0134698   1.54718   0.170519   2.01669   0.00301543   
1.50421   0.0135117   1.54743   0.159151   2.03783   0.00260432   
1.51168   0.0135265   1.54768   0.125047   2.05896   0.00221567   
1.51915   0.0135408   1.54794   0.0795754   2.0801   0.00191797   
1.52662   0.0134905   1.54819   0.0454717   2.10123   0.0015945   
1.53408   0.0135449   1.54844   0.102311   2.12237   0.00132496   
1.54155   0.0134928   1.54869   0.136415   2.14351   0.00109348   
1.54902   0.0134863   1.54894   0.0454717   2.16464   0.000880538   
1.55649   0.0135179   1.54919   0.0682075   2.18578   0.000712042   
1.56395   0.0134719   1.54944   0.0568396   2.20691   0.000565732   
1.57142   0.0134768   1.54969   0.0795754   2.22805   0.000446348   
1.57889   0.0134695   1.54995   0.0227358   2.24918   0.000340634   
1.58636   0.0135003   1.5502   0.0227358   2.27032   0.000262328   
1.59383   0.0134528   1.55045   0.0341037   2.29145   0.000199545   
1.60129   0.0134663   1.5507   0.0227358   2.31259   0.000145486   
1.60876   0.0134222   1.55095   0.0341037   2.33372   0.000103859   
1.61623   0.0134756   1.5512   0.0113679   2.35486   7.26741e-05   
1.6237   0.0134805   1.55145   0.0113679   2.376   5.25479e-05   
1.63116   0.0134949   1.55171   0.0113679   2.39713   3.4139e-05   
1.63863   0.0134531   1.55196   0.0341037   2.41827   2.38355e-05   
1.6461   0.0134525   1.55221   0   2.4394   1.74473e-05   
1.65357   0.0134589   1.55246   0   2.46054   9.41054e-06   
1.66103   0.0134631   1.55271   0   2.48167   6.31949e-06   
1.6685   0.0134605   1.55296   0   2.50281   3.57189e-06   
1.67597   0.0134704   1.55321   0.0113679   2.52394   2.19808e-06   
1.68344   0.0134424   1.55346   0   2.54508   1.71725e-06   
1.6909   0.0135246   1.55372   0   2.56622   1.03035e-06   
1.69837   0.0134577   1.55397   0   2.58735   2.7476e-07   
1.70584   0.0134385   1.55422   0   2.60849   1.3738e-07   
1.71331   0.0134857   1.55447   0   2.62962   6.86901e-08   
1.72078   0.0134306   1.55472   0   2.65076   1.3738e-07   
1.72824   0.0134548   1.55497   0   2.67189   0   
1.73571   0.000131358   1.55522   0.0113679   2.69303   6.86901e-08   
1.74318   0   1.55548   0   2.71416   0   
