# Supplementary material for: Mesoscale simulation of biomembranes with FreeDTS
Source: Nat Commun. 2024 Jan 16;15:548. doi: 10.1038/s41467-024-44819-w (PMC10792169; doi:10.1038/s41467-024-44819-w)
Supplement: Supplementary file 6 — Source data [file 41467_2024_44819_MOESM6_ESM.zip › Source Data/Supplementary Figure 6/wall.txt]

@@    bond   pup   area pup varea pup   
@@ av sqrt(var)  <1.36567+/-0.211599><1.54655+/-0.00648867><1.54655+/-0.259593>   
1.00388   0.0138236   1.5251   0.0030583   0.64469   1.10862e-06   
1.01135   0.0137857   1.52556   0.0030583   0.665643   9.97761e-06   
1.01882   0.0138188   1.52603   0   0.686596   3.54066e-05   
1.02628   0.0137482   1.5265   0.0030583   0.707549   8.08602e-05   
1.03375   0.0138015   1.52696   0.00917491   0.728502   0.000142389   
1.04122   0.0137915   1.52743   0.0183498   0.749455   0.000201977   
1.04869   0.013736   1.5279   0.00611661   0.770407   0.000255538   
1.05615   0.0137365   1.52837   0.00917491   0.79136   0.000284119   
1.06362   0.0137689   1.52883   0.0122332   0.812313   0.000298912   
1.07109   0.0137206   1.5293   0.0030583   0.833266   0.000287584   
1.07856   0.0137143   1.52977   0.0122332   0.854219   0.000266   
1.08603   0.0137421   1.53023   0.0244664   0.875172   0.000240606   
1.09349   0.0137201   1.5307   0.0244664   0.896124   0.000241749   
1.10096   0.0136688   1.53117   0.0336413   0.917077   0.000304767   
1.10843   0.0136873   1.53164   0.0519912   0.93803   0.000465414   
1.1159   0.0136805   1.5321   0.0336413   0.958983   0.000732003   
1.12336   0.0136923   1.53257   0.0764576   0.979936   0.00115844   
1.13083   0.0137133   1.53304   0.0581078   1.00089   0.00167121   
1.1383   0.0137217   1.5335   0.070341   1.02184   0.00232451   
1.14577   0.0137182   1.53397   0.0948074   1.04279   0.00303059   
1.15323   0.0136755   1.53444   0.107041   1.06375   0.00378141   
1.1607   0.0136928   1.5349   0.128449   1.0847   0.00450596   
1.16817   0.013637   1.53537   0.159032   1.10565   0.00518164   
1.17564   0.0136762   1.53584   0.155974   1.12661   0.00575459   
1.1831   0.0136693   1.53631   0.226315   1.14756   0.00621065   
1.19057   0.0136379   1.53677   0.21714   1.16851   0.00654212   
1.19804   0.0136365   1.53724   0.238548   1.18946   0.00676219   
1.20551   0.0136343   1.53771   0.235489   1.21042   0.00690537   
1.21298   0.0136324   1.53817   0.247723   1.23137   0.00709023   
1.22044   0.0135798   1.53864   0.299714   1.25232   0.00721984   
1.22791   0.0136695   1.53911   0.330297   1.27328   0.0074751   
1.23538   0.0136785   1.53958   0.330297   1.29423   0.00783779   
1.24285   0.0136105   1.54004   0.311947   1.31518   0.00832586   
1.25031   0.0136168   1.54051   0.415929   1.33613   0.00898546   
1.25778   0.0136234   1.54098   0.440396   1.35709   0.0098101   
1.26525   0.0136331   1.54144   0.394521   1.37804   0.0107217   
1.27272   0.0136146   1.54191   0.446512   1.39899   0.0117348   
1.28018   0.0136129   1.54238   0.483212   1.41995   0.0127277   
1.28765   0.0136458   1.54285   0.57802   1.4409   0.013769   
1.29512   0.013615   1.54331   0.587194   1.46185   0.0146833   
1.30259   0.0136197   1.54378   0.596369   1.4828   0.0154577   
1.31005   0.0135933   1.54425   0.52297   1.50376   0.0160308   
1.31752   0.0136255   1.54471   0.57802   1.52471   0.0164643   
1.32499   0.0136053   1.54518   0.663652   1.54566   0.016679   
1.33246   0.0135904   1.54565   0.584136   1.56662   0.0166014   
1.33993   0.0136201   1.54612   0.574961   1.58757   0.0164344   
1.34739   0.0136037   1.54658   0.648361   1.60852   0.0160268   
1.35486   0.0136484   1.54705   0.663652   1.62947   0.0154593   
1.36233   0.0136202   1.54752   0.697293   1.65043   0.0148215   
1.3698   0.0136244   1.54798   0.651419   1.67138   0.0140326   
1.37726   0.0136322   1.54845   0.636127   1.69233   0.0131811   
1.38473   0.013606   1.54892   0.617777   1.71329   0.0124125   
1.3922   0.0136376   1.54939   0.550495   1.73424   0.011535   
1.39967   0.0136373   1.54985   0.507679   1.75519   0.0106824   
1.40713   0.0135953   1.55032   0.538262   1.77614   0.00993825   
1.4146   0.013623   1.55079   0.474037   1.7971   0.00915563   
1.42207   0.0136257   1.55125   0.464862   1.81805   0.00842346   
1.42954   0.0136214   1.55172   0.363938   1.839   0.00773133   
1.437   0.013639   1.55219   0.388405   1.85996   0.00703175   
1.44447   0.0136064   1.55266   0.345588   1.88091   0.00645156   
1.45194   0.013613   1.55312   0.32418   1.90186   0.00586638   
1.45941   0.0136294   1.55359   0.32418   1.92281   0.00531453   
1.46688   0.0136442   1.55406   0.299714   1.94377   0.00479112   
1.47434   0.0136057   1.55452   0.290539   1.96472   0.0042841   
1.48181   0.0136366   1.55499   0.204906   1.98567   0.00378664   
1.48928   0.0136216   1.55546   0.226315   2.00663   0.00335552   
1.49675   0.0136655   1.55592   0.229373   2.02758   0.00292254   
1.50421   0.0136401   1.55639   0.174323   2.04853   0.00253106   
1.51168   0.0136559   1.55686   0.168207   2.06948   0.00217907   
1.51915   0.0136348   1.55733   0.171265   2.09044   0.00185771   
1.52662   0.0136529   1.55779   0.116216   2.11139   0.0015571   
1.53408   0.0136538   1.55826   0.113157   2.13234   0.00129927   
1.54155   0.0136308   1.55873   0.0917491   2.15329   0.00107862   
1.54902   0.0136633   1.55919   0.122332   2.17425   0.000876228   
1.55649   0.0136239   1.55966   0.070341   2.1952   0.000698814   
1.56395   0.0136173   1.56013   0.0611661   2.21615   0.000554935   
1.57142   0.0136421   1.5606   0.0642244   2.23711   0.000437248   
1.57889   0.0136208   1.56106   0.0581078   2.25806   0.000330924   
1.58636   0.013645   1.56153   0.0519912   2.27901   0.000260942   
1.59383   0.013644   1.562   0.0733993   2.29996   0.000193905   
1.60129   0.0136361   1.56246   0.0458746   2.32092   0.000143012   
1.60876   0.0136785   1.56293   0.0489329   2.34187   0.000104661   
1.61623   0.013645   1.5634   0.0244664   2.36282   7.0744e-05   
1.6237   0.0136473   1.56387   0.0214081   2.38378   5.41493e-05   
1.63116   0.0136199   1.56433   0.0122332   2.40473   3.82821e-05   
1.63863   0.0136246   1.5648   0.0183498   2.42568   2.47362e-05   
1.6461   0.0136774   1.56527   0.00611661   2.44663   1.52089e-05   
1.65357   0.0136604   1.56573   0.0214081   2.46759   1.05666e-05   
1.66103   0.0136867   1.5662   0.00611661   2.48854   5.85492e-06   
1.6685   0.0136646   1.56667   0.00611661   2.50949   4.3652e-06   
1.67597   0.0136846   1.56714   0.00611661   2.53045   2.4944e-06   
1.68344   0.0137107   1.5676   0   2.5514   1.17791e-06   
1.6909   0.0136646   1.56807   0   2.57235   8.31467e-07   
1.69837   0.0136456   1.56854   0   2.5933   3.118e-07   
1.70584   0.0136875   1.569   0   2.61426   6.92889e-08   
1.71331   0.0136864   1.56947   0   2.63521   1.03933e-07   
1.72078   0.0136875   1.56994   0   2.65616   3.46445e-08   
1.72824   0.0136927   1.57041   0   2.67712   0   
1.73571   0.00013463   1.57087   0.0030583   2.69807   3.46445e-08   
1.74318   0   1.57134   0   2.71902   0   
