# Supplementary material for: Mesoscale simulation of biomembranes with FreeDTS
Source: Nat Commun. 2024 Jan 16;15:548. doi: 10.1038/s41467-024-44819-w (PMC10792169; doi:10.1038/s41467-024-44819-w)
Supplement: Supplementary file 6 — Source data [file 41467_2024_44819_MOESM6_ESM.zip › Source Data/Supplementary Figure 9/vertex_time_ms.xvg]

@ 1 step
@ 2 time (ms/1000)
@ 3 accepted move (1) rejected move (0)
100	0.531	0
200	27.803	1
300	24.315	1
400	28.443	1
500	0.451	0
600	28.103	1
700	24.596	1
800	28.002	1
900	28.293	1
1000	32.111	1
1100	0.451	0
1200	32.571	1
1300	0.15	0
1400	28.423	1
1500	24.926	1
1600	31.9	1
1700	28.053	1
1800	0.43	0
1900	28.654	1
2000	24.767	1
2100	0.4	0
2200	31.99	1
2300	0.44	0
2400	31.239	1
2500	28.644	1
2600	27.912	1
2700	24.406	1
2800	27.732	1
2900	24.516	1
3000	27.672	1
3100	28.252	1
3200	31.549	1
3300	28.504	1
3400	32.872	0
3500	24.586	1
3600	29.275	0
3700	27.892	1
3800	32.521	1
3900	31.92	1
4000	28.092	1
4100	28.103	1
4200	28.774	1
4300	28.163	1
4400	28.303	1
4500	0.471	0
4600	28.303	1
4700	28.313	1
4800	0.441	0
4900	0.14	0
5000	32.03	1
5100	28.504	1
5200	28.053	1
5300	27.973	1
5400	28.473	1
5500	24.977	1
5600	29.745	0
5700	0.451	0
5800	24.466	1
5900	0.431	0
6000	0.14	0
6100	28.614	1
6200	28.454	1
6300	27.962	1
6400	31.709	1
6500	32.1	1
6600	32.19	1
6700	28.604	1
6800	0.481	0
6900	24.266	1
7000	31.61	1
7100	28.494	1
7200	28.734	1
7300	29.665	0
7400	25.348	0
7500	28.584	1
7600	25.328	1
7700	28.483	1
7800	0.471	0
7900	28.413	1
8000	24.165	1
8100	28.193	1
8200	0.431	0
8300	0.471	0
8400	32.581	1
8500	28.313	1
8600	0.431	0
8700	28.363	1
8800	28.323	1
8900	31.92	1
9000	28.523	1
9100	0.42	0
9200	28.022	1
9300	28.423	1
9400	0.431	0
9500	24.355	1
9600	27.913	1
9700	28.283	1
9800	28.694	1
9900	28.493	1
10000	0.141	0
10100	28.654	1
10200	28.564	1
10300	32.33	1
10400	28.854	1
10500	27.982	1
10600	0.14	0
10700	28.113	1
10800	25.027	1
10900	28.503	1
11000	27.581	1
11100	28.984	1
11200	0.121	0
11300	28.273	1
11400	28.673	1
11500	28.563	1
11600	28.804	1
11700	29.725	0
11800	28.694	1
11900	0.431	0
12000	24.647	1
12100	0.481	0
12200	28.553	1
12300	28.232	1
12400	28.633	1
12500	28.374	1
12600	0.491	0
12700	24.987	1
12800	28.142	1
12900	29.165	0
13000	0.491	0
13100	28.583	1
13200	28.954	1
13300	0.441	0
13400	0.481	0
13500	24.626	1
13600	28.394	1
13700	0.531	0
13800	0.411	0
13900	0.13	0
14000	28.213	1
14100	33.372	0
14200	29.415	0
14300	28.714	1
14400	28.794	1
14500	0.441	0
14600	29.055	1
14700	32.1	1
14800	0.461	0
14900	28.092	1
15000	25.268	1
15100	0.481	0
15200	28.784	1
15300	28.082	1
15400	24.636	1
15500	24.666	1
15600	25.438	0
15700	28.353	1
15800	32.17	1
15900	0.431	0
16000	0.391	0
16100	0.451	0
16200	28.043	1
16300	24.876	1
16400	0.381	0
16500	0.39	0
16600	28.113	1
16700	0.13	0
16800	29.174	0
16900	0.451	0
17000	28.444	1
17100	24.486	1
17200	28.894	1
17300	29.976	0
17400	28.083	1
17500	28.363	1
17600	0.161	0
17700	24.436	1
17800	28.794	1
17900	29.285	0
18000	24.425	1
18100	0.441	0
18200	28.303	1
18300	28.253	1
18400	27.592	1
18500	28.543	1
18600	29.095	1
18700	0.391	0
18800	31.72	1
18900	28.293	1
19000	24.396	1
19100	0.13	0
19200	27.552	1
19300	27.662	1
19400	32.381	1
19500	25.317	0
19600	33.093	0
19700	0.43	0
19800	28.203	1
19900	27.782	1
20000	24.335	1
20100	27.992	1
20200	30.247	0
20300	25.798	0
20400	0.421	0
20500	32.572	1
20600	0.401	0
20700	27.822	1
20800	29.506	0
20900	24.486	1
21000	0.481	0
21100	28.162	1
21200	28.464	1
21300	33.042	0
21400	31.91	1
21500	32.02	1
21600	28.043	1
21700	28.683	1
21800	32.35	1
21900	28.594	1
22000	31.85	1
22100	28.233	1
22200	32.18	1
22300	0.48	0
22400	28.724	1
22500	20.989	1
22600	28.613	1
22700	0.371	0
22800	20.759	1
22900	25.067	1
23000	0.421	0
23100	28.253	1
23200	28.263	1
23300	28.493	1
23400	31.71	1
23500	0.511	0
23600	28.283	1
23700	28.443	1
23800	32.401	1
23900	28.153	1
24000	24.917	1
24100	24.837	1
24200	28.023	1
24300	0.501	0
24400	32.481	1
24500	28.433	1
24600	29.556	0
24700	27.942	1
24800	28.563	1
24900	28.122	1
25000	0.39	0
25100	28.934	1
25200	28.413	1
25300	28.534	1
25400	28.503	1
25500	32.711	0
25600	28.794	1
25700	28.283	1
25800	0.491	0
25900	27.942	1
26000	28.093	1
26100	0.461	0
26200	28.794	1
26300	28.643	1
26400	25.959	0
26500	33.092	0
26600	28.453	1
26700	28.633	1
26800	29.134	0
26900	28.714	1
27000	31.809	1
27100	28.293	1
27200	25.378	0
27300	29.585	0
27400	28.273	1
27500	28.403	1
27600	28.404	1
27700	29.996	0
27800	28.944	0
27900	24.276	1
28000	33.163	0
28100	24.726	1
28200	28.103	1
28300	28.824	1
28400	27.962	1
28500	28.013	1
28600	29.566	0
28700	28.634	1
28800	28.043	1
28900	28.002	1
29000	24.526	1
29100	28.514	1
29200	0.461	0
29300	28.303	1
29400	31.859	1
29500	32.19	1
29600	28.293	1
29700	32.11	1
29800	0.451	0
29900	31.689	1
30000	24.967	1
30100	24.747	1
30200	31.67	1
30300	0.451	0
30400	31.89	1
30500	24.947	1
30600	0.411	0
30700	32.952	0
30800	0.42	0
30900	28.283	1
31000	28.553	1
31100	28.804	0
31200	28.413	1
31300	25.277	1
31400	28.243	1
31500	24.816	1
31600	29.435	0
31700	25.678	0
31800	28.363	1
31900	0.441	0
32000	0.431	0
32100	28.383	1
32200	0.15	0
32300	28.643	1
32400	27.812	1
32500	28.524	1
32600	24.596	1
32700	28.414	1
32800	28.433	1
32900	27.642	1
33000	29.475	0
33100	28.243	1
33200	28.403	1
33300	32.05	1
33400	29.416	0
33500	33.362	0
33600	28.323	1
33700	29.746	0
33800	29.145	1
33900	0.501	0
34000	28.894	1
34100	28.162	1
34200	0.461	0
34300	32.01	1
34400	0.451	0
34500	32.04	1
34600	31.72	1
34700	31.97	1
34800	0.44	0
34900	28.343	1
35000	0.42	0
35100	28.043	1
35200	0.451	0
35300	24.225	1
35400	27.993	1
35500	24.746	1
35600	28.343	1
35700	0.431	0
35800	28.213	1
35900	0.16	0
36000	0.13	0
36100	0.421	0
36200	31.799	1
36300	0.401	0
36400	0.431	0
36500	28.033	1
36600	28.183	1
36700	0.431	0
36800	28.233	1
36900	24.646	1
37000	28.323	1
37100	24.586	1
37200	29.376	0
37300	28.344	1
37400	28.604	1
37500	32.081	1
37600	28.223	1
37700	28.483	1
37800	24.767	1
37900	24.305	1
38000	28.173	1
38100	28.404	1
38200	32.131	1
38300	0.491	0
38400	32.861	0
38500	27.952	1
38600	0.471	0
38700	28.283	1
38800	24.856	0
38900	0.431	0
39000	28.233	1
39100	0.441	0
39200	0.15	0
39300	29.987	0
39400	28.534	1
39500	0.451	0
39600	24.866	1
39700	27.822	1
39800	28.163	1
39900	28.534	1
40000	28.734	1
40100	0.391	0
40200	28.263	1
40300	28.143	1
40400	28.864	1
40500	28.924	1
40600	28.394	1
40700	0.15	0
40800	28.353	1
40900	0.541	0
41000	28.393	1
41100	28.824	1
41200	29.044	0
41300	28.413	1
41400	24.456	1
41500	28.323	1
41600	31.699	1
41700	24.515	1
41800	29.936	0
41900	28.013	1
42000	31.6	1
42100	0.511	0
42200	28.513	1
42300	29.274	0
42400	24.616	1
42500	0.15	0
42600	24.305	1
42700	27.281	1
42800	28.303	1
42900	28.403	1
43000	0.43	0
43100	28.553	1
43200	24.827	1
43300	28.473	1
43400	32.37	1
43500	28.493	1
43600	31.71	1
43700	25.017	1
43800	24.506	1
43900	25.367	0
44000	28.173	1
44100	28.013	1
44200	27.963	1
44300	28.112	1
44400	0.421	0
44500	24.856	1
44600	0.441	0
44700	28.433	1
44800	28.183	1
44900	28.824	1
45000	24.346	1
45100	24.746	1
45200	29.305	0
45300	0.431	0
45400	33.503	0
45500	24.325	1
45600	28.474	1
45700	28.344	1
45800	28.453	1
45900	24.235	1
46000	27.862	1
46100	0.451	0
46200	29.495	0
46300	32.1	1
46400	28.594	1
46500	28.884	1
46600	24.536	1
46700	27.922	1
46800	29.255	0
46900	31.659	1
47000	31.529	1
47100	27.903	1
47200	28.373	1
47300	31.509	1
47400	0.451	0
47500	24.837	1
47600	29.365	0
47700	28.593	1
47800	28.113	1
47900	0.451	0
48000	0.44	0
48100	24.817	1
48200	24.286	1
48300	32.05	1
48400	28.404	1
48500	0.49	0
48600	28.984	0
48700	31.91	1
48800	28.443	1
48900	32.25	1
49000	28.213	1
49100	29.084	0
49200	28.443	1
49300	25.167	1
49400	24.726	1
49500	32.411	1
49600	28.614	1
49700	28.193	1
49800	29.715	0
49900	28.624	1
50000	0.441	0
50100	0.421	0
50200	31.79	1
50300	27.832	1
50400	0.451	0
50500	24.486	1
50600	0.411	0
50700	28.273	1
50800	28.162	1
50900	25.517	0
51000	28.574	1
51100	28.363	1
51200	28.293	1
51300	27.842	1
51400	0.17	0
51500	28.383	1
51600	0.421	0
51700	24.686	1
51800	33.072	1
51900	24.896	1
52000	28.253	1
52100	28.323	1
52200	27.932	1
52300	32.13	1
52400	24.797	1
52500	24.726	1
52600	28.433	1
52700	28.494	1
52800	28.584	1
52900	24.806	1
53000	25.217	1
53100	32.18	1
53200	28.122	1
53300	27.933	1
53400	35.767	1
53500	28.444	1
53600	35.045	1
53700	28.323	1
53800	28.062	1
53900	28.653	1
54000	28.273	1
54100	28.453	1
54200	28.212	1
54300	24.526	1
54400	28.304	1
54500	0.441	0
54600	0.461	0
54700	28.543	1
54800	28.403	1
54900	27.912	1
55000	0.501	0
55100	33.653	0
55200	28.203	1
55300	27.953	1
55400	23.955	1
55500	28.183	1
55600	28.864	0
55700	0.391	0
55800	28.814	1
55900	0.451	0
56000	28.023	1
56100	27.942	1
56200	28.523	1
56300	31.769	1
56400	20.949	1
56500	28.273	1
56600	24.255	1
56700	24.786	1
56800	29.225	0
56900	0.491	0
57000	24.546	1
57100	32	1
57200	28.193	1
57300	29.034	1
57400	24.837	1
57500	28.343	1
57600	28.002	1
57700	25.017	1
57800	27.813	1
57900	25.127	1
58000	28.583	1
58100	24.185	1
58200	29.656	0
58300	31.92	1
58400	27.942	1
58500	0.391	0
58600	28.914	1
58700	0.481	0
58800	24.706	1
58900	32.07	1
59000	32.702	1
59100	28.614	1
59200	28.403	1
59300	31.85	1
59400	28.433	1
59500	24.846	1
59600	28.223	1
59700	0.15	0
59800	28.113	1
59900	28.223	1
60000	28.283	1
60100	31.579	1
60200	24.255	1
60300	0.441	0
60400	0.471	0
60500	27.973	1
60600	28.363	1
60700	0.411	0
60800	28.774	1
60900	24.607	1
61000	0.391	0
61100	28.443	1
61200	24.355	1
61300	29.455	0
61400	24.506	1
61500	28.353	1
61600	0.431	0
61700	28.082	1
61800	0.13	0
61900	0.511	0
62000	0.411	0
62100	24.646	1
62200	28.523	1
62300	0.14	0
62400	28.003	1
62500	28.644	1
62600	27.792	1
62700	28.754	1
62800	28.073	1
62900	29.124	0
63000	0.491	0
63100	32.181	1
63200	32.36	1
63300	28.464	1
63400	32.14	1
63500	0.491	0
63600	27.692	1
63700	28.844	0
63800	28.674	1
63900	0.421	0
64000	28.454	1
64100	28.503	1
64200	31.91	1
64300	28.253	1
64400	31.639	1
64500	24.305	1
64600	28.123	1
64700	31.889	1
64800	28.374	1
64900	28.003	1
65000	20.489	1
65100	28.604	1
65200	28.514	1
65300	24.306	1
65400	25.457	0
65500	28.073	1
65600	28.212	1
65700	32.01	1
65800	28.063	1
65900	28.063	1
66000	32	1
66100	28.002	1
66200	25.488	0
66300	28.353	1
66400	28.393	1
66500	29.135	0
66600	0.44	0
66700	31.849	1
66800	28.884	1
66900	29.104	0
67000	0.451	0
67100	0.13	0
67200	28.083	1
67300	0.381	0
67400	27.942	1
67500	32.02	1
67600	28.593	1
67700	28.674	1
67800	0.431	0
67900	28.102	1
68000	0.39	0
68100	29.064	0
68200	28.604	1
68300	31.86	1
68400	28.384	1
68500	24.817	1
68600	28.954	0
68700	0.441	0
68800	0.451	0
68900	24.726	1
69000	29.475	0
69100	0.451	0
69200	28.263	1
69300	28.253	1
69400	28.623	1
69500	31.79	1
69600	33.553	0
69700	0.421	0
69800	32.831	1
69900	28.263	1
70000	0.441	0
70100	28.313	1
70200	25.878	0
70300	31.739	1
70400	0.431	0
70500	28.323	1
70600	28.093	1
70700	28.624	1
70800	28.513	1
70900	25.528	0
71000	27.562	1
71100	28.193	1
71200	0.44	0
71300	28.794	1
71400	28.484	1
71500	28.533	1
71600	28.273	1
71700	25.327	0
71800	0.441	0
71900	28.553	1
72000	25.437	0
72100	28.343	1
72200	0.17	0
72300	24.496	1
72400	31.77	1
72500	24.476	1
72600	24.526	1
72700	28.544	1
72800	0.16	0
72900	27.592	1
73000	27.963	1
73100	0.18	0
73200	27.892	1
73300	0.451	0
73400	28.363	1
73500	0.451	0
73600	28.593	1
73700	28.203	1
73800	27.732	1
73900	0.511	0
74000	28.443	1
74100	24.566	1
74200	24.906	1
74300	28.463	1
74400	20.669	1
74500	25.628	0
74600	28.624	1
74700	28.304	1
74800	28.543	1
74900	31.97	1
75000	20.969	1
75100	28.603	1
75200	28.844	0
75300	28.283	1
75400	27.822	1
75500	28.463	1
75600	28.473	1
75700	28.313	1
75800	32.42	1
75900	0.501	0
76000	25.337	0
76100	28.594	1
76200	0.44	0
76300	24.777	1
76400	28.073	1
76500	28.463	1
76600	28.283	1
76700	31.859	1
76800	0.391	0
76900	28.063	1
77000	29.035	1
77100	0.491	0
77200	28.643	1
77300	31.88	1
77400	32.09	1
77500	0.471	0
77600	28.364	1
77700	32	1
77800	24.456	1
77900	0.16	0
78000	36.077	1
78100	28.113	1
78200	24.356	1
78300	24.446	1
78400	29.535	0
78500	31.93	1
78600	0.14	0
78700	28.423	1
78800	29.094	1
78900	0.431	0
79000	24.466	1
79100	27.652	1
79200	0.381	0
79300	29.345	0
79400	28.403	1
79500	28.263	1
79600	32.361	1
79700	0.151	0
79800	0.43	0
79900	0.441	0
80000	24.747	1
80100	31.549	1
80200	28.734	1
80300	32.271	1
80400	32.13	1
80500	31.82	1
80600	33.433	0
80700	29.335	0
80800	28.324	1
80900	31.489	1
81000	0.421	0
81100	31.55	1
81200	24.466	1
81300	27.792	1
81400	0.501	0
81500	27.852	1
81600	28.213	1
81700	25.728	0
81800	28.623	0
81900	31.809	1
82000	28.403	1
82100	24.907	1
82200	28.153	1
82300	28.964	1
82400	27.872	1
82500	28.063	1
82600	27.792	1
82700	24.176	1
82800	32.14	1
82900	29.485	0
83000	28.113	1
83100	27.852	1
83200	27.431	1
83300	28.223	1
83400	24.586	1
83500	27.882	1
83600	28.603	1
83700	24.836	1
83800	25.007	1
83900	0.401	0
84000	27.993	1
84100	28.163	1
84200	32.491	1
84300	31.58	0
84400	0.15	0
84500	28.183	1
84600	24.306	1
84700	28.533	1
84800	0.441	0
84900	28.323	1
85000	27.742	1
85100	28.193	1
85200	32.08	1
85300	25.347	0
85400	28.002	1
85500	28.884	1
85600	28.303	1
85700	28.223	1
85800	28.083	1
85900	24.536	1
86000	0.41	0
86100	31.849	1
86200	28.333	1
86300	25.157	1
86400	32.461	1
86500	28.484	1
86600	28.633	1
86700	27.882	1
86800	28.513	1
86900	26.771	1
87000	31.639	1
87100	28.464	1
87200	27.722	1
87300	24.847	1
87400	28.363	1
87500	0.461	0
87600	0.39	0
87700	0.38	0
87800	24.737	1
87900	0.451	0
88000	32.21	1
88100	24.126	1
88200	27.532	1
88300	20.839	1
88400	0.441	0
88500	0.461	0
88600	28.614	1
88700	28.233	1
88800	31.84	1
88900	28.384	1
89000	24.556	1
89100	25.618	0
89200	28.163	1
89300	28.414	1
89400	31.839	1
89500	28.433	1
89600	0.401	0
89700	28.514	1
89800	32.341	1
89900	31.75	1
90000	28.143	1
90100	24.706	1
90200	29.546	0
90300	29.275	0
90400	27.872	1
90500	29.184	0
90600	0.161	0
90700	25.168	0
90800	27.622	1
90900	0.541	0
91000	28.664	1
91100	0.451	0
91200	0.48	0
91300	28.443	1
91400	31.75	1
91500	24.707	1
91600	28.203	1
91700	32.32	1
91800	28.934	1
91900	28.623	1
92000	0.431	0
92100	31.88	1
92200	29.215	0
92300	29.406	0
92400	28.513	1
92500	28.493	1
92600	28.113	1
92700	0.48	0
92800	27.742	1
92900	29.896	0
93000	33.212	0
93100	28.253	1
93200	24.055	1
93300	28.583	1
93400	28.343	1
93500	28.293	1
93600	0.431	0
93700	0.14	0
93800	24.315	1
93900	34.394	0
94000	28.774	0
94100	20.859	1
94200	24.266	1
94300	32.08	1
94400	0.43	0
94500	0.391	0
94600	28.043	1
94700	0.471	0
94800	32.801	1
94900	28.614	1
95000	28.503	1
95100	0.16	0
95200	0.171	0
95300	24.556	1
95400	28.042	1
95500	28.443	1
95600	0.431	0
95700	0.431	0
95800	28.162	1
95900	32.08	1
96000	28.193	1
96100	28.063	1
96200	28.403	1
96300	31.729	1
96400	32.321	1
96500	25.418	0
96600	28.514	1
96700	27.822	1
96800	0.14	0
96900	28.343	1
97000	0.44	0
97100	27.842	1
97200	28.754	1
97300	31.729	1
97400	28.093	1
97500	28.413	1
97600	28.283	1
97700	28.324	1
97800	29.095	0
97900	24.887	1
98000	0.13	0
98100	27.732	1
98200	24.796	1
98300	28.343	1
98400	31.79	1
98500	27.993	1
98600	24.165	1
98700	24.937	1
98800	28.123	1
98900	28.344	1
99000	24.265	1
99100	30.577	0
99200	29.846	1
99300	0.451	0
99400	29.806	1
99500	29.686	1
99600	26.21	1
99700	29.605	1
99800	26.79	0
99900	25.588	1
100000	26.449	0
100100	29.755	1
100200	29.846	1
100300	0.13	0
100400	29.505	1
100500	30.728	0
100600	26.38	0
100700	30.087	1
100800	30.347	1
100900	33.643	1
101000	25.898	1
101100	0.451	0
101200	33.753	1
101300	30.457	1
101400	25.968	1
101500	33.372	1
101600	0.411	0
101700	29.766	1
101800	30.117	1
101900	29.134	1
102000	0.491	0
102100	29.385	1
102200	26.149	1
102300	0.45	0
102400	29.786	1
102500	29.856	1
102600	29.776	1
102700	29.706	1
102800	33.583	1
102900	33.704	1
103000	29.385	1
103100	30.036	1
103200	30.207	1
103300	29.655	1
103400	29.486	1
103500	0.43	0
103600	31.218	1
103700	29.987	1
103800	26.359	1
103900	34.094	1
104000	29.376	1
104100	29.245	1
104200	31.068	0
104300	29.535	1
104400	25.588	1
104500	0.461	0
104600	27.05	0
104700	29.956	1
104800	0.13	0
104900	30.126	1
105000	31.008	0
105100	0.441	0
105200	29.766	1
105300	0.451	0
105400	30.618	1
105500	0.461	0
105600	33.733	1
105700	29.024	1
105800	0.491	0
105900	26.98	0
106000	0.451	0
106100	25.648	1
106200	26.419	0
106300	33.603	1
106400	0.451	0
106500	30.427	0
106600	21.521	1
106700	26.039	1
106800	38.592	1
106900	25.888	1
107000	29.406	1
107100	29.505	1
107200	0.14	0
107300	26.16	1
107400	29.826	1
107500	0.491	0
107600	30.648	0
107700	25.247	1
107800	30.126	1
107900	29.956	1
108000	30.146	1
108100	34.535	0
108200	0.411	0
108300	29.956	1
108400	29.836	1
108500	29.957	1
108600	0.391	0
108700	26.109	1
108800	29.966	1
108900	26.009	1
109000	29.295	1
109100	33.643	1
109200	29.365	1
109300	27.021	0
109400	29.997	1
109500	26.169	1
109600	31.058	0
109700	29.575	1
109800	29.796	1
109900	29.946	1
110000	0.461	0
110100	28.934	1
110200	30.147	1
110300	30.437	0
110400	30.096	1
110500	30.256	1
110600	30.998	0
110700	29.566	1
110800	25.568	1
110900	0.431	0
111000	30.017	1
111100	25.748	1
111200	30.017	1
111300	29.907	1
111400	29.886	1
111500	30.056	1
111600	29.736	1
111700	29.455	1
111800	25.548	1
111900	26.199	1
112000	31.198	0
112100	29.645	1
112200	29.285	1
112300	30.047	1
112400	29.575	1
112500	0.461	0
112600	30.077	1
112700	29.516	1
112800	29.134	1
112900	29.665	1
113000	29.666	1
113100	29.736	1
113200	29.886	1
113300	0.451	0
113400	0.441	0
113500	26.991	0
113600	0.451	0
113700	0.14	0
113800	0.521	0
113900	26.32	1
114000	33.162	1
114100	0.45	0
114200	26.4	1
114300	30.066	1
114400	33.553	1
114500	30.036	1
114600	29.816	1
114700	29.636	1
114800	29.636	1
114900	0.43	0
115000	0.451	0
115100	26.569	0
115200	30.627	0
115300	29.365	1
115400	33.874	1
115500	29.936	1
115600	33.703	1
115700	29.285	1
115800	33.904	1
115900	29.515	1
116000	0.491	0
116100	0.491	0
116200	29.786	1
116300	26.88	0
116400	29.696	1
116500	31.038	0
116600	26.309	1
116700	29.375	1
116800	29.675	1
116900	25.788	1
117000	29.936	1
117100	29.395	1
117200	29.675	1
117300	29.796	1
117400	29.025	1
117500	30.057	1
117600	25.778	1
117700	33.944	1
117800	29.886	1
117900	26.079	1
118000	31.428	0
118100	33.353	1
118200	33.582	1
118300	29.997	1
118400	31.128	0
118500	29.776	1
118600	0.431	0
118700	33.492	1
118800	33.553	1
118900	29.866	1
119000	29.666	1
119100	26.149	1
119200	0.431	0
119300	29.976	1
119400	33.663	1
119500	29.115	1
119600	33.873	1
119700	29.285	1
119800	29.045	1
119900	33.072	1
120000	26.81	0
120100	33.613	1
120200	29.896	1
120300	26.65	0
120400	34.144	1
120500	33.473	1
120600	29.576	1
120700	0.471	0
120800	26.019	1
120900	0.431	0
121000	33.653	1
121100	0.14	0
121200	29.956	1
121300	30.046	1
121400	0.131	0
121500	25.869	1
121600	29.856	1
121700	33.863	1
121800	0.471	0
121900	29.887	1
122000	26.038	1
122100	26.199	1
122200	29.525	1
122300	30.557	0
122400	29.535	1
122500	0.421	0
122600	29.795	1
122700	0.45	0
122800	30.197	1
122900	29.365	1
123000	29.255	1
123100	29.765	1
123200	29.234	1
123300	33.163	1
123400	0.461	0
123500	29.164	1
123600	29.505	1
123700	30.026	1
123800	33.863	1
123900	29.636	1
124000	25.868	1
124100	0.491	0
124200	29.706	1
124300	30.497	0
124400	33.633	1
124500	30.758	0
124600	26.189	1
124700	29.335	1
124800	29.836	1
124900	29.926	1
125000	26.77	0
125100	0.15	0
125200	30.177	1
125300	29.675	1
125400	0.391	0
125500	29.616	1
125600	29.977	1
125700	25.347	1
125800	30.006	1
125900	33.913	1
126000	25.648	1
126100	37.34	1
126200	29.946	1
126300	29.976	1
126400	0.461	0
126500	30.227	0
126600	25.979	1
126700	29.756	1
126800	33.894	1
126900	29.927	1
127000	0.441	0
127100	30.667	0
127200	29.776	1
127300	0.511	0
127400	33.764	1
127500	21.971	1
127600	29.906	1
127700	29.656	1
127800	26.86	1
127900	30.397	1
128000	29.415	1
128100	29.936	1
128200	29.746	1
128300	0.441	0
128400	0.42	0
128500	25.908	1
128600	0.491	0
128700	26.86	0
128800	29.686	1
128900	34.465	1
129000	0.411	0
129100	29.936	1
129200	29.315	1
129300	33.603	1
129400	29.676	1
129500	25.879	1
129600	29.886	1
129700	30.056	1
129800	29.345	1
129900	29.726	1
130000	33.232	1
130100	0.43	0
130200	33.823	1
130300	29.666	1
130400	0.441	0
130500	29.635	1
130600	29.305	1
130700	0.401	0
130800	25.889	1
130900	0.47	0
131000	0.451	0
131100	33.693	1
131200	29.736	1
131300	30.147	1
131400	29.936	1
131500	29.716	1
131600	33.773	1
131700	29.746	1
131800	0.131	0
131900	29.766	1
132000	30.156	1
132100	0.44	0
132200	33.914	1
132300	29.676	1
132400	29.736	1
132500	30.948	0
132600	0.441	0
132700	29.706	1
132800	29.726	1
132900	29.175	1
133000	29.675	1
133100	26.17	1
133200	30.196	1
133300	31.419	0
133400	0.481	0
133500	29.846	1
133600	26.078	1
133700	29.976	1
133800	0.461	0
133900	34.014	1
134000	29.876	1
134100	0.501	0
134200	30.016	1
134300	29.606	1
134400	30.618	0
134500	29.686	1
134600	25.768	1
134700	30.307	1
134800	29.946	1
134900	29.916	1
135000	29.856	1
135100	26.62	0
135200	0.461	0
135300	26.219	1
135400	29.505	1
135500	0.47	0
135600	34.805	0
135700	0.451	0
135800	0.401	0
135900	29.756	1
136000	25.809	1
136100	25.328	1
136200	33.733	1
136300	29.997	1
136400	29.906	1
136500	29.435	1
136600	0.461	0
136700	29.976	1
136800	30.307	1
136900	29.655	1
137000	25.718	1
137100	29.565	1
137200	29.846	1
137300	0.15	0
137400	33.282	1
137500	29.645	1
137600	30.006	1
137700	29.596	1
137800	0.451	0
137900	26.49	1
138000	30.046	1
138100	31.098	0
138200	29.806	1
138300	29.786	1
138400	29.396	1
138500	30.888	0
138600	31.74	1
138700	0.441	0
138800	0.5	0
138900	30.026	1
139000	30.718	0
139100	0.501	0
139200	29.315	1
139300	26.76	0
139400	0.491	0
139500	30.697	0
139600	29.826	1
139700	25.799	1
139800	29.916	1
139900	30.397	0
140000	0.421	0
140100	29.876	1
140200	25.808	1
140300	33.763	1
140400	0.481	0
140500	30.087	1
140600	30.808	0
140700	25.398	1
140800	0.411	0
140900	30.477	0
141000	0.441	0
141100	29.475	1
141200	30.737	0
141300	30.707	0
141400	0.451	0
141500	30.317	1
141600	30.237	1
141700	29.435	1
141800	25.428	1
141900	26.018	1
142000	33.533	1
142100	24.115	1
142200	29.626	1
142300	0.441	0
142400	34.655	1
142500	29.686	1
142600	30.958	0
142700	25.628	1
142800	29.917	1
142900	30.097	1
143000	29.184	1
143100	30.978	0
143200	29.896	1
143300	29.495	1
143400	26.139	1
143500	30.117	1
143600	29.325	1
143700	30.127	1
143800	0.451	0
143900	30.256	1
144000	0.14	0
144100	34.554	0
144200	34.305	1
144300	33.873	1
144400	26.52	1
144500	29.755	1
144600	0.451	0
144700	25.828	1
144800	35.316	0
144900	30.226	1
145000	29.586	1
145100	33.663	1
145200	30.958	0
145300	0.401	0
145400	33.754	1
145500	25.848	1
145600	33.883	1
145700	0.461	0
145800	30.286	1
145900	33.843	1
146000	29.906	1
146100	25.779	1
146200	0.441	0
146300	26.129	1
146400	25.699	1
146500	0.15	0
146600	29.836	1
146700	29.686	1
146800	0.401	0
146900	25.478	1
147000	33.563	1
147100	29.715	1
147200	0.441	0
147300	30.156	1
147400	29.786	1
147500	29.536	1
147600	30.698	0
147700	29.845	1
147800	29.215	1
147900	26.41	1
148000	29.646	1
148100	29.976	1
148200	33.332	1
148300	33.323	1
148400	29.746	1
148500	29.586	1
148600	29.876	1
148700	29.736	1
148800	33.793	1
148900	29.886	1
149000	0.461	0
149100	25.738	1
149200	29.846	1
149300	30.297	1
149400	0.421	0
149500	29.485	1
149600	29.997	1
149700	30.607	0
149800	25.838	1
149900	0.16	0
150000	30.507	0
150100	29.365	1
150200	29.716	1
150300	26.73	0
150400	29.546	1
150500	29.786	1
150600	0.431	0
150700	29.906	1
150800	0.401	0
150900	0.511	0
151000	0.461	0
151100	34.124	1
151200	29.856	1
151300	0.441	0
151400	29.616	1
151500	29.675	1
151600	25.628	1
151700	0.411	0
151800	32.18	1
151900	29.986	1
152000	0.481	0
152100	29.475	1
152200	0.15	0
152300	35.085	0
152400	26.229	1
152500	0.13	0
152600	33.543	1
152700	0.531	0
152800	0.401	0
152900	29.525	1
153000	29.465	1
153100	0.141	0
153200	29.324	1
153300	30.788	0
153400	30.047	1
153500	0.471	0
153600	29.345	1
153700	0.391	0
153800	25.498	1
153900	34.936	0
154000	0.461	0
154100	29.826	1
154200	29.495	1
154300	0.13	0
154400	29.506	1
154500	29.876	1
154600	33.503	1
154700	29.766	1
154800	33.743	1
154900	29.335	1
155000	34.254	1
155100	26.089	1
155200	33.223	1
155300	25.928	1
155400	26.66	0
155500	0.381	0
155600	29.425	1
155700	29.836	1
155800	29.816	1
155900	30.217	0
156000	0.451	0
156100	29.736	1
156200	29.235	1
156300	0.441	0
156400	33.242	1
156500	25.898	1
156600	35.105	0
156700	30.307	0
156800	29.876	1
156900	29.165	1
157000	29.585	1
157100	34.304	0
157200	34.906	0
157300	25.428	1
157400	30.467	1
157500	25.287	1
157600	29.505	1
157700	0.431	0
157800	28.954	1
157900	29.766	1
158000	33.172	1
158100	30.918	0
158200	30.106	1
158300	30.017	0
158400	31.248	0
158500	34.735	0
158600	29.635	1
158700	25.448	1
158800	26.139	0
158900	29.395	1
159000	0.15	0
159100	0.501	0
159200	0.471	0
159300	0.421	0
159400	30.758	0
159500	0.441	0
159600	0.46	0
159700	29.736	1
159800	25.488	1
159900	28.994	1
160000	27.481	0
160100	32.16	1
160200	25.598	1
160300	29.836	1
160400	30.698	0
160500	30.427	0
160600	29.395	1
160700	30.197	1
160800	30.076	1
160900	0.441	0
161000	26.639	0
161100	30.127	1
161200	29.896	1
161300	29.185	1
161400	33.462	1
161500	30.166	1
161600	25.969	0
161700	30.858	0
161800	29.074	1
161900	0.44	0
162000	33.352	1
162100	29.825	1
162200	29.856	1
162300	29.184	1
162400	29.656	1
162500	29.585	1
162600	29.596	1
162700	0.39	0
162800	0.14	0
162900	29.736	1
163000	29.335	1
163100	29.275	1
163200	33.312	1
163300	29.535	1
163400	35.076	0
163500	34.735	0
163600	29.025	1
163700	30.307	1
163800	0.411	0
163900	30.798	0
164000	30.147	0
164100	29.305	1
164200	25.447	1
164300	29.675	1
164400	29.465	1
164500	29.425	1
164600	30.046	1
164700	29.185	1
164800	30.427	0
164900	34.204	0
165000	29.235	1
165100	29.505	1
165200	30.707	0
165300	29.355	1
165400	0.451	0
165500	25.358	1
165600	0.481	0
165700	29.565	1
165800	33.473	1
165900	25.658	1
166000	0.121	0
166100	29.947	1
166200	29.475	1
166300	29.786	1
166400	29.575	1
166500	0.151	0
166600	29.695	1
166700	29.716	1
166800	0.501	0
166900	28.844	1
167000	25.598	1
167100	33.864	1
167200	29.405	1
167300	29.315	1
167400	25.628	1
167500	29.845	1
167600	30.577	0
167700	29.155	1
167800	30.106	1
167900	29.546	1
168000	25.869	1
168100	28.924	1
168200	29.285	1
168300	0.461	0
168400	33.864	1
168500	30.808	0
168600	30.657	0
168700	25.748	1
168800	29.735	1
168900	32.06	1
169000	0.461	0
169100	26.009	1
169200	30.127	1
169300	30.427	0
169400	29.285	1
169500	29.586	1
169600	29.685	1
169700	25.518	1
169800	33.473	1
169900	0.151	0
170000	28.984	1
170100	0.381	0
170200	0.14	0
170300	0.431	0
170400	0.381	0
170500	29.906	1
170600	0.441	0
170700	0.451	0
170800	25.748	1
170900	30.658	0
171000	33.292	1
171100	29.796	1
171200	30.618	0
171300	29.144	1
171400	30.246	0
171500	29.836	1
171600	33.042	1
171700	0.481	0
171800	29.846	1
171900	29.556	1
172000	33.463	1
172100	29.285	1
172200	0.491	0
172300	33.342	1
172400	25.578	1
172500	0.15	0
172600	31.66	1
172700	26.36	1
172800	0.451	0
172900	29.886	1
173000	25.738	1
173100	29.706	1
173200	33.613	1
173300	30.627	0
173400	28.663	1
173500	29.696	1
173600	33.773	1
173700	0.43	0
173800	29.175	1
173900	29.365	1
174000	29.104	1
174100	29.926	1
174200	30.327	1
174300	25.087	1
174400	0.481	0
174500	29.455	1
174600	26.109	1
174700	33.874	1
174800	29.485	1
174900	0.461	0
175000	32.751	1
175100	29.666	1
175200	29.986	1
175300	25.458	1
175400	26.129	1
175500	30.046	1
175600	29.645	1
175700	28.914	1
175800	30.277	1
175900	29.735	1
176000	30.477	0
176100	25.959	1
176200	30.538	0
176300	29.124	1
176400	0.451	0
176500	30.347	1
176600	26.319	1
176700	0.431	0
176800	29.936	1
176900	33.663	1
177000	29.776	1
177100	30.567	0
177200	29.485	1
177300	33.232	1
177400	30.187	1
177500	31.078	0
177600	29.926	1
177700	0.45	0
177800	30.647	0
177900	0.141	0
178000	29.756	1
178100	0.451	0
178200	32.742	1
178300	25.748	1
178400	0.391	0
178500	29.395	1
178600	0.441	0
178700	33.393	1
178800	29.595	1
178900	0.451	0
179000	33.382	1
179100	29.586	1
179200	29.385	1
179300	29.125	1
179400	29.425	1
179500	29.966	1
179600	0.45	0
179700	29.335	1
179800	33.773	1
179900	29.596	1
180000	25.838	1
180100	39.234	1
180200	25.959	1
180300	0.161	0
180400	29.155	1
180500	30.057	1
180600	29.926	1
180700	0.461	0
180800	25.869	1
180900	25.688	1
181000	29.035	1
181100	29.255	1
181200	29.957	1
181300	36.719	1
181400	25.869	1
181500	0.491	0
181600	29.416	1
181700	0.501	0
181800	29.185	1
181900	29.936	1
182000	28.784	1
182100	33.422	1
182200	29.325	1
182300	25.789	1
182400	29.325	1
182500	0.461	0
182600	29.706	1
182700	33.142	1
182800	29.415	1
182900	0.491	0
183000	30.498	0
183100	33.203	1
183200	29.916	1
183300	29.646	1
183400	25.898	1
183500	0.151	0
183600	33.523	1
183700	0.141	0
183800	30.117	1
183900	0.45	0
184000	30.477	0
184100	29.546	1
184200	28.985	1
184300	29.616	1
184400	25.568	1
184500	0.441	0
184600	29.786	1
184700	29.455	1
184800	33.202	1
184900	29.696	1
185000	0.521	0
185100	29.746	1
185200	25.448	1
185300	25.898	1
185400	29.154	1
185500	30.497	0
185600	29.375	1
185700	30.257	0
185800	25.377	1
185900	26.751	0
186000	0.461	0
186100	33.503	1
186200	29.476	1
186300	29.696	1
186400	25.878	1
186500	30.096	1
186600	25.628	1
186700	0.521	0
186800	0.151	0
186900	26.53	0
187000	29.244	1
187100	33.362	1
187200	26.029	1
187300	31.59	1
187400	25.437	1
187500	25.478	1
187600	30.207	0
187700	30.638	0
187800	25.578	1
187900	25.297	1
188000	26.67	0
188100	0.17	0
188200	29.676	1
188300	0.141	0
188400	29.185	1
188500	33.863	1
188600	29.074	1
188700	33.162	1
188800	25.398	1
188900	30.778	0
189000	25.618	1
189100	30.707	0
189200	29.766	1
189300	33.252	1
189400	26.129	0
189500	29.616	1
189600	0.401	0
189700	30.027	1
189800	25.909	1
189900	25.809	1
190000	0.531	0
190100	29.645	1
190200	30.497	0
190300	29.565	1
190400	0.491	0
190500	29.385	1
190600	29.044	1
190700	29.605	1
190800	0.471	0
190900	0.391	0
191000	29.546	1
191100	0.451	0
191200	25.387	1
191300	30.748	0
191400	26.17	1
191500	34.475	0
191600	0.17	0
191700	29.505	1
191800	29.245	1
191900	32.912	1
192000	0.14	0
192100	0.441	0
192200	33.082	1
192300	29.174	1
192400	34.805	0
192500	30.677	0
192600	25.929	1
192700	33.783	1
192800	0.431	0
192900	29.525	1
193000	32.942	1
193100	25.497	1
193200	30.797	0
193300	29.726	1
193400	29.465	1
193500	26.049	1
193600	29.505	1
193700	33.412	1
193800	29.595	1
193900	26.249	0
194000	0.441	0
194100	0.441	0
194200	29.395	1
194300	30.116	1
194400	29.145	1
194500	29.395	1
194600	25.718	1
194700	28.854	1
194800	0.501	0
194900	25.828	1
195000	0.461	0
195100	29.505	1
195200	0.521	0
195300	29.796	1
195400	29.175	1
195500	25.467	1
195600	27.141	0
195700	29.375	1
195800	33.673	1
195900	29.745	1
196000	30.067	0
196100	0.461	0
196200	25.618	1
196300	33.553	1
196400	0.511	0
196500	0.461	0
196600	0.13	0
196700	0.441	0
196800	29.676	1
196900	29.736	1
197000	30.167	1
197100	29.294	1
197200	29.626	1
197300	29.996	1
197400	0.461	0
197500	30.236	0
197600	29.475	1
197700	26.159	1
197800	33.693	1
197900	25.808	1
198000	29.415	1
198100	33.553	1
198200	29.465	1
198300	29.265	1
198400	25.427	1
198500	29.656	1
198600	29.696	1
198700	33.372	0
198800	29.666	1
198900	29.635	1
199000	30.217	1
199100	29.545	1
199200	29.595	1
199300	35.046	1
199400	0.441	0
199500	29.375	1
199600	29.616	1
199700	29.335	1
[truncated: 78,203 more rows]
