# Supplementary material for: Mesoscale simulation of biomembranes with FreeDTS
Source: Nat Commun. 2024 Jan 16;15:548. doi: 10.1038/s41467-024-44819-w (PMC10792169; doi:10.1038/s41467-024-44819-w)
Supplement: Supplementary file 6 — Source data [file 41467_2024_44819_MOESM6_ESM.zip › Source Data/Supplementary Figure 9/plot.sh]

set border linewidth 1 


# Line styles
set style line 1 linecolor rgb 'blue'   lt 5 linewidth 3 pt 14
set style line 2 linecolor rgb 'red' lt 2 linewidth 3 pt 2
set style line 3 linecolor rgb 'black' lt 2 linewidth 3 pt 3
set style line 4 linecolor rgb 'blue' lt 2 linewidth 3 pt 4
set style line 5 linecolor rgb 'green' lt 2 linewidth 3 pt 5
set style line 6 linecolor rgb 'purple' lt 2 linewidth 3 pt 6

set terminal postscript enhanced color solid eps 16 size 5 ,5  font "Times-Roman, 16" #font 'UTF-8'#font 'Times-Roman' #30 #font 'Verdana,10'

set style line 12 lc rgb '#ddccdd' lt 1 lw 2.5 # --- red

set output "vesicle.eps"
set xlabel '10^6 move [#]'
set ylabel 'time(ms per 10^3 moves)'
set multiplot layout 2,1
unset key
set ytics ('50' -50, '40' -40,'30' -30,'20' -20, '10' -10, '0' 0, '10' 10, '20' 20, '30' 30, '40' 40,'50' 50)
set yrange [-35:35]
set lmargin screen 0.2
set rmargin screen 0.9
set bmargin at screen 0.6
set tmargin at screen 0.95
set title 'edge flip move'
set label 1 "1.5%" at 8.2,17
set label 2 "98%" at 8.2,0
set label 3 "0.5%" at 8.2,-17
set label 4 "0.45 ms for 10^3 moves" at 6,28
plot "link_time_ms.xvg"  u ($1/1000000):(2*($3-0.5)*$2) t 'link flip' ls 1


set yrange [-60:60]
set lmargin screen 0.2
set rmargin screen 0.9
set bmargin at screen 0.45
set tmargin at screen 0.1
set title 'vertex position update move'
set label 1 "70%" at 8.2,30
set label 2 "18%" at 8.2,0
set label 3 "11%" at 8.2,-30
set label 4 "25 ms for 10^3 moves" at 3,-50
plot "vertex_time_ms.xvg" u  ($1/1000000):(2*($3-0.5)*$2) t 'vertex move' ls 1
